# Supplementary material for: Evolution of Mutator transposable elements across eukaryotic diversity
Source: Mob DNA. 2019 Mar 21;10:12. doi: 10.1186/s13100-019-0153-8 (PMC6446971; doi:10.1186/s13100-019-0153-8)
Supplement: Supplementary file 2 — Table S2. Genomic features and characteristics of each Ghost, Spectre and new aphid Phantom elements identified from the aphid genomes analysed. (XLSX 13 kb) [file 13100_2019_153_MOESM2_ESM.xlsx]

## Sheet: Sheet1
Family	Species	Found by BLASTn in nucleotide or by BLASTx in amino acid	Scaffold number or name	Scaffold length (bp)	Transposase features	Starting position of Tpase ORF	Ending position of Tpase ORF	TIRs	Zinc finger	Genomic environment
Ghost	Myzus cerasi	Nucleotide	17804	8491	Complete	998	2644	Not detected	-	Partial P and Merlin elements
Ghost	Myzus cerasi	Nucleotide	15673	4918	Disrupted (one frameshift)	602	1974	Not detected	RING	nothing else detected/annotated
Ghost	Myzus cerasi	Nucleotide	21219	3330	Partial	100	1104	Not detected	RING	Partial DNA TE and Merlin elements
Ghost	Myzus persicae	Amino acid	18	1320253	Disrupted (one frameshift)	1293004	1295019	Not detected	-	Partial DNA and non categorized TEs
Ghost	Myzus persicae	Amino acid	834	88571	No particular feature	14018	15760	Not detected	-	Non categorized TE and a gene
Ghost	Myzus persicae	Amino acid	2601	3151	No particular feature	1073	2773	Not detected	-	Non categorized TE and unknown gene
Ghost	Acyrtosiphon pisum	Amino acid	GL349703	623826	No particular feature	492032	493731	Not detected	-	Partial DNA and non categorized TEs, a gene
Ghost	Acyrtosiphon pisum	Amino acid	GL352986	10332	No particular feature	6460	7641	Not detected	-	Partial DNA and non categorized TEs, a gene
Ghost	Acyrtosiphon pisum	Amino acid	J9LYU2/98	501494	One stop codon in the ORF	491450	493141	Not detected	-	Partial DNA and non categorized TEs, hypothetical protein
Ghost	Acyrtosiphon pisum	Amino acid	J9LYK8/889	105596	Disrupted (one frameshift)	43386	44480	Not detected	MYM	Partial DNA and non categorized TEs
Ghost	Acyrtosiphon pisum	Amino acid	J9KW09/4182	6793	No particular feature	3135	4799	Not detected	-	Partial DNA and non categorized TEs
Ghost	Acyrtosiphon pisum	Amino acid	J9LZ55/4207	7022	No particular feature	2663	4357	Not detected	-	Partial retroelements and non categorized TEs
Ghost	Acyrtosiphon pisum	Amino acid	J9M605/1450	48103	Two stop codons in the ORF	23505	24101	Not detected	-	Partial DNA and non categorised TEs, RT-like protein
Spectre	Myzus persicae	Nucleotide	1342	25058	No particular feature	5597	8399	74 bp	C2H2	Partial DNA and non categorized TEs
Spectre	Myzus persicae	Nucleotide	64	844835	No particular feature	838543	841097	Not detected	RING	Partial DNA and non categorized TEs
Spectre	Myzus persicae	Amino acid	1307	26160	No particular feature	22722	24224	Not detected	-	Partial DNA, class I and non categorized TEs, three genes
Spectre	Myzus persicae	Amino acid	185	488492	No particular feature	485277	486833	Not detected	C2H2	Partial DNA TEs and one gene
Spectre	Myzus persicae	Amino acid	1996	7609	No particular feature	1907	3646	Not detected	-	SSR, incomplete DNA TEs and two genes
Spectre	Myzus persicae	Amino acid	418	276730	No particular feature	224284	225831	Not detected	-	Partial DNA TEs and two genes
Spectre	Myzus persicae	Amino acid	694	130981	No particular feature	75517	77709	Not detected	-	Partial DNA TEs and one gene
Spectre	Myzus persicae	Amino acid	1313	27503	No particular feature	12834	14162	Not detected	-	SSR, incomplete DNA TEs and retroelements and three genes
Spectre	Myzus persicae	Amino acid	1289	29460	No particular feature	24529	26799	Not detected	C2H2	Partial DNA, class I and non categorized TEs, three genes
Spectre	Myzus persicae	Amino acid	1325	25948	No particular feature	23635	25191	Not detected	-	Partial DNA and non categorized TEs, one gene
Spectre	Acyrtosiphon pisum	Nucleotide	GL349571	433763	One stop codon in the ORF	122958	124092	Not detected	MYM	Partial DNA, class I and non categorized TEs, one gene
Spectre	Acyrtosiphon pisum	Amino acid	GL349750	472368	No particular feature	173666	175795	Not detected	C2H2	Partial DNA, class I and non categorized TEs, one gene
Spectre	Acyrtosiphon pisum	Amino acid	GL349702	877740	No particular feature	715086	717155	Not detected	-	Partial class I and non categorized TEs, one gene
Spectre	Acyrtosiphon pisum	Amino acid	GL349659	1216427	No particular feature	33011	35080	Not detected	-	Partial non categorized TEs, three genes
Spectre	Acyrtosiphon pisum	Amino acid	GL349994	192466	No particular feature	6114	7931	Not detected	-	Partial DNA and non categorized TEs, three genes
Spectre	Acyrtosiphon pisum	Amino acid	GL349622	2384549	No particular feature	211117	212784	Not detected	C2H2	Partial DNA, class I and non categorized TEs, one gene
Spectre	Acyrtosiphon pisum	Amino acid	GL349747	871514	No particular feature	250287	251950	Not detected	-	Partial DNA and non categorized TEs, one gene
Spectre	Acyrtosiphon pisum	Amino acid	J9M2M9/16	2289837	Close to NNN zone	154641	155891	Not detected	-	Partial DNA, class I and non categorized TEs
Spectre	Acyrtosiphon pisum	Amino acid	X1WJR8	not found
Spectre	Acyrtosiphon pisum	Amino acid	X1WQC4/989	145162	Partial	72685	72999	Not detected	-	Partial DNA and non categorised Tes
Spectre	Acyrtosiphon pisum	Amino acid	X1X6A9/2146	8224	Partial (NNN zone)	7539	8282	Not detected	-	Partial DNA, class I and non categorized TEs
Spectre	Acyrtosiphon pisum	Amino acid	J9LBL7	not found
Spectre	Acyrtosiphon pisum	Amino acid	X1WRU4/881	61686	No particular feature	19678	21447	84 bp	-	Partial DNA and non categorised TEs
Spectre	Acyrtosiphon pisum	Amino acid	J9KBF4	not found
Spectre	Schizaphis graminum	Amino acid	A0A2S2PU81		not available in nucleotides
Spectre	Schizaphis graminum	Amino acid	A0A2S2NVZ3		for this species
Spectre	Schizaphis graminum	Amino acid	A0A2S2PJI3
Spectre	Schizaphis graminum	Amino acid	A0A2S2NYX2
Spectre	Diuraphis noxia	Amino acid	XM015517887.1		Matching scaffolds are not
Spectre	Diuraphis noxia	Amino acid	XM015521210.1		available in the jBrowse
Spectre	Sipha flava	Amino acid	XM025559523.1	-	No particular feature	-	-	Not detected	-	-
Phantom - MuDR7x_AP	Acyrtosiphon pisum	Nucleotide	-	-	No particular feature	-	-	104 bp	FLYWCH	-
Phantom	Acyrtosiphon pisum	Amino acid	X1WUS8/300	953764	No particular feature	35246	36436	90 bp	FLYWCH	Partial DNA, class 1 and non categorized TEs, hypothetical protein
Phantom	Acyrtosiphon pisum	Amino acid	X1WUB8/2	2384549	No particular feature	408254	409246	Not detected	-	Partial DNA and non categorized TEs, hypothetical proteins
Phantom	Acyrtosiphon pisum	Amino acid	J9L757/458	275476	Two stop codons in the ORF	170856	171791	Not detected	-	Partial DNA and non categorized TEs, hydrolase and hypothetical protein
Phantom	Acyrtosiphon pisum	Amino acid	X1WXQ5/112	634660	Disrupted (one frameshift)	31278	32189	Not detected	-	Partial DNA and non categorized TEs, hypothetical proteins
Phantom	Acyrtosiphon pisum	Amino acid	J9JKV5	not found
Phantom	Acyrtosiphon pisum	Amino acid	X1XJN9	not found
Phantom	Acyrtosiphon pisum	Amino acid	J9L9I4	not found
Phantom	Acyrtosiphon pisum	Amino acid	J9JMF3/624	348145	Partial	244066	245271	59 bp	-	Partial DNA, class 1 and non categorized TEs
Phantom	Schizaphis graminum	Amino acid
Phantom	Schizaphis graminum	Amino acid			not available in nucleotides
Phantom	Schizaphis graminum	Amino acid			for this species
Phantom	Schizaphis graminum	Amino acid
