# Supplementary material for: Evolution of Mutator transposable elements across eukaryotic diversity
Source: Mob DNA. 2019 Mar 21;10:12. doi: 10.1186/s13100-019-0153-8 (PMC6446971; doi:10.1186/s13100-019-0153-8)
Supplement: Supplementary file 3 — An amino acid alignment of elements that were removed from the phylogenetic analysis as a consequence of their lack of alignment with other MULE DDE domains. (FASTA 94 kb) [file 13100_2019_153_MOESM3_ESM.fasta]

>MULE1_EI
------------------------------------------------------------
------------------------------------------------------------
------------------------------------------------------------
------------------------------------------------------------
------------------------------------------------------------
------------------------------------------------------------
------------------------------------------------------------
------------------------------------------------------------
------------------------------------------------------------
------------------------------------------------------------
------------------------------------------VVVDDTCG---TNEFGLP
-----LVVA---VNI-----------------------------------------DKEK
-----------------------RSHCVFFALMTNRTTQSFV------------------
--------LVF-SYVK--------------------------------------------
-----------------------------KFYD-----------LTVVICDRCLSQTNAL
LQVFK-------------------------------------------------------
------------------------------------------------------------
----DVNLVFCTRHIRRNLIT--EFGKYHPLV----------------------------
-------------------------------NLFNKVVFGKEGTE-------EQLIVAMK
NQIIQDE------------TSKIE------------------------------------
------------------E--NFYDDKNTE-LD----------GNHIMDCVKETLETLIE
CTNKSNIKNSSPTK---------CRMFREL------------------------------
---------LDC-----------------------AKCWLPSSM----------------
-----------------------MTKTTNSTSNGIEGFFGWLK-----------------
------------------------------------------------------------
------------------------------------------------------------
---------------------------------------------------------
>MuDR1_TP  
------------------------------------------------------------
------------------------------------------------------------
------------------------------------------------------------
------------------------------------------------------------
------------------------------------------------------------
------------------------------------------------------------
------------------------------------------------------------
------------------------------------------------------------
------------------------------------------------------------
------------------------------------------------------------
------------------------------------------ISGDDTEG---INCEKRP
-----LYTL---LGK-----------------------------------------DQNE
-----------------------KTFPIAWAFMPSKSFWAYE------------------
--------WFFSMAMP--ALHP--------------------------------------
---------------------------GDAIKR-----------VQLIVTDADNQETGAV
EKLVGGNLKPSKAEDRLYT-----------------------------------------
------------------------------------------------------------
----KAWHRWCAWHRINCNFT---------QD----------------------------
-------------------------------SKYKPLLTKIKNRCVLSKIEMDMLERWLW
YFIKEYE------------SSDEV------------------------------------
------------------Q--FCMALLKAYLNN----------ANQSSHIGEVDEKDRKI
ILEFIT-----------------TSFNARSH-----------------------------
---------KLF-----------------------ESEFDDD------------------
-----------------------CMDLGNTTTSASEGYHRGIK-----------------
------------------------------------------------------------
------------------------------------------------------------
---------------------------------------------------------
>MuDR1_SM 
------------------------------------------------------------
------------------------------------------------------------
------------------------------------------------------------
------------------------------------------------------------
------------------------------------------------------------
------------------------------------------------------------
------------------------------------------------------------
------------------------------------------------------------
------------------------------------------------------------
------------------------------------------------------------
------------------------------------------LNADATYK---LVWQGYP
-----ILII---GTT-----------------------------------------DLDR
-----------------------HFHSFGLGICTNEKTADFN------------------
--------FIF-SSINIGLKKI--------------------------------------
---------------------------NASLFN-----------PRVLISDASNAIRKAY
SQVFN-------------------------------------------------------
------------------------------------------------------------
----KNEIVMCWAHMRRNCVK---------------------------------------
--------------------------------KIESLVAKEDQ---------NELIEDVD
QLQLSQS------------QVIFE------------------------------------
------------------K--ASSLFVKKWRQ----------------------------
--------------------KKATEFLDYMNMMW--------------------------
---------LTT-----------------------HNTWYEGYM----------------
-------------------------PFTPSTNNNLESNNRVLK-----------------
------------------------------------------------------------
------------------------------------------------------------
---------------------------------------------------------
>MuDR-3_TV 
------------------------------------------------------------
------------------------------------------------------------
------------------------------------------------------------
------------------------------------------------------------
------------------------------------------------------------
------------------------------------------------------------
------------------------------------------------------------
------------------------------------------------------------
------------------------------------------------------------
------------------------------------------------------------
------------------------------------------HFIDATHS---LLEFKML
-----FYMI---SAK-----------------------------------------FPNT
-----------------------HAFPIFQFVVYPNTSENIA------------------
--------FCL-KAFF--NWAK--------------------------------------
---------------------------VK---------------PKYFMSDCAQEIENAI
INSFP-------------------------------------------------------
------------------------------------------------------------
----EVILHWCAVHVMRAFRK---------------------------------------
--------------------------------NLKDYAFESSDK--------LILDTKMN
YLAYGRNGK----------KEWIE------------------------------------
------------------P--TFKKILEIAEKF----------PEF--------------
-----------------------SKYIQNQW-----------------------------
---------ISN-----------------------QERWTAA------------------
----------------------ERDENLALTNNISESINKKIK-----------------
------------------------------------------------------------
------------------------------------------------------------
---------------------------------------------------------
>MuDR-6_TV  
------------------------------------------------------------
------------------------------------------------------------
------------------------------------------------------------
------------------------------------------------------------
------------------------------------------------------------
------------------------------------------------------------
------------------------------------------------------------
------------------------------------------------------------
------------------------------------------------------------
------------------------------------------------------------
------------------------------------------FHIDSTYK---LLRSNIP
-----LYAF---TGK-----------------------------------------IKDF
-----------------------HIFPFLYFFCQPDTYQNIQ------------------
--------VCVCAYLR----WV--------------------------------------
---------------------------TIE--------------PEYISMDCAPQIAQAI
EESIP-------------------------------------------------------
------------------------------------------------------------
----QAQILWCGVHVLRAILR---KSNKFSSQ----------------------------
-------------------------------EKFEQFY--------------NLMKDLVF
KLDAEH-------------EEEAN------------------------------------
------------------A--AYDQVLELLDTD----------PTA--------------
-----------------------SQYFNRQW-----------------------------
---------RYN-----------------------ISRWIAR------------------
-----------------------DRREGDATNNIAEAHFRTLK-----------------
------------------------------------------------------------
------------------------------------------------------------
---------------------------------------------------------
>MuDr-1_TV 
------------------------------------------------------------
------------------------------------------------------------
------------------------------------------------------------
------------------------------------------------------------
------------------------------------------------------------
------------------------------------------------------------
------------------------------------------------------------
------------------------------------------------------------
------------------------------------------------------------
------------------------------------------------------------
------------------------------------------LFCDGTFK---ITPKHFQ
---KGQMLTIM-ICE-----------------------------------------PSTN
-----------------------QYLPLLFIFMKNRTFESYK------------------
--------KAF-EYIF---TVK--------------------------------------
---------------------------GIQFSK-----------LIQIHCDFEKGMIEAL
QQIFP-------------------------------------------------------
------------------------------------------------------------
----KVRIIGCLFHFKQALHR---------------------------------------
--------------------------------KLVALYTKNF----------NTLQNSLF
KLYSITP------------FMSHE------------------------------------
------------------EFVLTMHIINQNKVD----------SI---------------
-----------------------KDYIDYFN-----------------------------
---------KVW-----------------------LPHYNLISQ----------------
----------------------YNNATAIFTNDCLESMHSEFS-----------------
------------------------------------------------------------
------------------------------------------------------------
---------------------------------------------------------
>MuDR7x_AP 
------------------------------------------------------------
------------------------------------------------------------
------------------------------------------------------------
------------------------------------------------------------
------------------------------------------------------------
------------------------------------------------------------
------------------------------------------------------------
------------------------------------------------------------
------------------------------------------------------------
------------------------------------------------------------
------------------------------------------VYMDGTFD---YCTRFFM
-----QMFT---IHG-----------------------------------------FQNG
-----------------------HYVPLIFCLLPNKLTSSYI------------------
--------FALRSICE--KCKD--------------------------------------
---------------------------MNLIFL-----------PANVTIDYEKAIINAA
TEVWP-------------------------------------------------------
------------------------------------------------------------
----ESNIIGCRFHLTNSWWK---KIQSLGLS----------------------------
-------------------------------MEYKEKNSEI-----------GKWLRHTF
GLLFLDA------------QEVSD------------------------------------
------------------C--FSYDFMSDRPVN----------ELLTKY-----------
-----------------------SDYLVDNYIGDDC------------------------
---------SYP-----------------------PSLWA--------------------
----------------------SLSASLTRTTNACESFHAVFK-----------------
------------------------------------------------------------
------------------------------------------------------------
---------------------------------------------------------
>MuDR2x_SM  
------------------------------------------------------------
------------------------------------------------------------
------------------------------------------------------------
------------------------------------------------------------
------------------------------------------------------------
------------------------------------------------------------
------------------------------------------------------------
------------------------------------------------------------
------------------------------------------------------------
------------------------------------------------------------
------------------------------------------IYGDGTFD---KCPSMFY
-----QLYT---WHA-----------------------------------------LVGT
-----------------------SYPPCIYFLLQKKNRETYI------------------
--------RMF-EIMK--QLLT--------------------------------------
---------------------------NLS--------------PRKVLVDFEKACMTAA
AVAFP-------------------------------------------------------
------------------------------------------------------------
----DAEVKGCYFHLCQSLVR---KVNCVGLK----------------------------
-------------------------------NLY-ESNVDV-----------KLMLKSLC
ALAFVP-------------ANEVR------------------------------------
------------------S--AFDILARTFPDE----------DPYNAVLSYFF------
-----------------------QTYIEGA-IGRDP------------------------
---------MFP-----------------------VRIWNQWE-----------------
----------------------AAAEKSPKTTNCCEGFHNALN-----------------
------------------------------------------------------------
------------------------------------------------------------
---------------------------------------------------------
>MuDR4x_SM 
------------------------------------------------------------
------------------------------------------------------------
------------------------------------------------------------
------------------------------------------------------------
------------------------------------------------------------
------------------------------------------------------------
------------------------------------------------------------
------------------------------------------------------------
------------------------------------------------------------
------------------------------------------------------------
------------------------------------------IFADGTFD---TVPRIFF
-----QLYT---IHG-----------------------------------------EVFG
-----------------------YTFPFVYVLCLRKTRSVYE------------------
--------SII-NHLK-EASIR--------------------------------------
---------------------------LNITFS-----------PETIMVDFEMAAIMAF
KNMLP-------------------------------------------------------
------------------------------------------------------------
----NSTVKGCLFHFNQSLWR---RIQENGLS----------------------------
-------------------------------VRYRNRQNTDLQ---------GLVVALMA
-LPFIP-------------EEDVA------------------------------------
------------------G--TFKDLVAFAPPE----------LNDFIEFYG--------
-----------------------RTYIGLIRNGDSWTS-VTPR-----------------
----------FE-----------------------NTMWSCYN-----------------
----------------------STLSGHRRTNNVVEGWHSRFH-----------------
------------------------------------------------------------
------------------------------------------------------------
---------------------------------------------------------
>MuDR1x_SM 
------------------------------------------------------------
------------------------------------------------------------
------------------------------------------------------------
------------------------------------------------------------
------------------------------------------------------------
------------------------------------------------------------
------------------------------------------------------------
------------------------------------------------------------
------------------------------------------------------------
------------------------------------------------------------
------------------------------------------WFADGTFR---VSPNGYD
-----QLYT---IHG-----------------------------------------FING
-----------------------EVFPVVYALLSSRTEEAYQ------------------
--------HLL-QEIL--ILKA--------------------------------------
---------------------------GLN--------------PASIMVDFELAAIRAF
QSTFP-------------------------------------------------------
------------------------------------------------------------
----TATITGCMFHFGQCVWR-------KLQA----------------------------
-------------------------------EGFSERYRNEPDF--------ALLVKRLL
ALAFVPP------------QDVID------------------------------------
---------------------LFEHLIEDPAYR----------DIEVI------------
-----------------------CDYMEDNFIGRLRRRRRGPP-----------------
---------RFS-----------------------IQLWSQFS-----------------
----------------------RVIDNLPRSNNAIEGWHNAFN-----------------
------------------------------------------------------------
------------------------------------------------------------
---------------------------------------------------------
>MuDr-1x_AP 
------------------------------------------------------------
------------------------------------------------------------
------------------------------------------------------------
------------------------------------------------------------
------------------------------------------------------------
------------------------------------------------------------
------------------------------------------------------------
------------------------------------------------------------
------------------------------------------------------------
------------------------------------------------------------
------------------------------------------ICIDGMNS---YNFNLTT
-----V------LIL-----------------------------------------DDMR
-----------------------EGFPCAFMISNRVDEGVLK------------------
--------ILF-SQIR--ALTG--------------------------------------
---------------------------LIK--------------PKVFMSDMAECFFNAW
LVEM--------------------------------------------------------
------------------------------------------------------------
--KQPKFRIYCTWHVDRAWSK-------NLTK----------------------------
-------------------------------VKLKEKQAEVY----------KIIRTLLH
EQDAKAF------------ENIFE------------------------------------
------------------S--AINQMSADEQTC----------EFA--------------
-----------------------NYFVSQY------------------------------
---------GNY-----------------------VQSWAYCH-----------------
-----------------------RIHAGVNTNMHIERMHCTLK-----------------
------------------------------------------------------------
------------------------------------------------------------
---------------------------------------------------------
>MUDR   
------------------------------------------------------------
------------------------------------------------------------
------------------------------------------------------------
------------------------------------------------------------
------------------------------------------------------------
------------------------------------------------------------
------------------------------------------------------------
------------------------------------------------------------
------------------------------------------------------------
------------------------------------------------------------
------------------------------------------LSVDSTAL---NGRWNGH
-----LASA---TGV-----------------------------------------DGHN
-----------------------WMYPVCFGFFQAETVDNWI------------------
--------WFM-KQLK--KVVG--------------------------------------
---------------------------DMT--------------LLAICSDAQKGLMHAV
NEVFP-------------------------------------------------------
------------------------------------------------------------
----YAERRECFRHLMGNYVK---------------------------------------
--------------------------------HHAG-------------------SEHMY
PAARAYR------------RDVFE------------------------------------
------------------H--HVSKVRNVHKI----------------------------
-----------------------AEYLDQH------------------------------
-----------H-----------------------KFLWYRSGFN---------------
----------------------KDIKCDYITNNMAEVYNNWVK-----------------
------------------------------------------------------------
------------------------------------------------------------
---------------------------------------------------------
>Mudr5_OS  
------------------------------------------------------------
------------------------------------------------------------
------------------------------------------------------------
------------------------------------------------------------
------------------------------------------------------------
------------------------------------------------------------
------------------------------------------------------------
------------------------------------------------------------
------------------------------------------------------------
------------------------------------------------------------
------------------------------------------ICLDGCHI---KTKYGGQ
-----LLTA---VGM-----------------------------------------DPND
-----------------------CIYPIAFAVVEVESLATWK------------------
--------WFL-ETLK--NDLG--------------------------------------
---------------------------IEN-TY-----------PWTIMTDKQKGLIPAV
QQVFP-------------------------------------------------------
------------------------------------------------------------
----ESEHRFCVRHLYSNFQL---------------------------------------
--------------------------------QFKG----------------EVLKNQLW
ACARSSS------------VQEWN------------------------------------
------------------K--NMDVMRNLNKSA---------------------------
-----------------------YEWLEKL------------------------------
-----------P-----------------------PNTWVRAFFS---------------
----------------------EFPKCDILLNNNCEVFNKYIL-----------------
------------------------------------------------------------
------------------------------------------------------------
---------------------------------------------------------
>MuDR-8_SBi  
------------------------------------------------------------
------------------------------------------------------------
------------------------------------------------------------
------------------------------------------------------------
------------------------------------------------------------
------------------------------------------------------------
------------------------------------------------------------
------------------------------------------------------------
------------------------------------------------------------
------------------------------------------------------------
------------------------------------------IGLDGCWF---KGANNGN
-----LLCA---IGR-----------------------------------------DANN
-----------------------QMYPIAWAAVPIESYDTWY------------------
--------WFI-GLLQ--KDLN--------------------------------------
---------------------------ISNGGQ-----------DWVLISDQQKGLLKAV
KELVP-------------------------------------------------------
------------------------------------------------------------
----NAEHRMCARHIYANWRK---------------------------------------
--------------------------------KYTD----------------KKLQKKWW
RCAKASC------------RTLFN------------------------------------
------------------L--YRAYLAKDTP-----------------------------
-----------------------EGAQDMM------------------------------
---------STD-----------------------PQHWSRAFFR---------------
----------------------IGSNCDSVDNNICESFNNSIM-----------------
------------------------------------------------------------
------------------------------------------------------------
---------------------------------------------------------
>ATMU3 
------------------------------------------------------------
------------------------------------------------------------
------------------------------------------------------------
------------------------------------------------------------
------------------------------------------------------------
------------------------------------------------------------
------------------------------------------------------------
------------------------------------------------------------
------------------------------------------------------------
------------------------------------------------------------
------------------------------------------IGIDGAFL---KWDIKGH
-----LLAA---VGR-----------------------------------------DGDN
-----------------------RIVRIAWSVVEIENDDNWD------------------
--------WFL-RQLS--TSLG--------------------------------------
---------------------------LCE-MT-----------DLAIISDKQSGLVKAI
HTILP-------------------------------------------------------
------------------------------------------------------------
----QAEHRQCSKHIMDNWKR---------------------------------------
--------------------------------DNHD----------------IELQRLFW
KIARSYT------------VEEFN------------------------------------
------------------N-----------------------------------------
-------------------------YQADL------------------------------
----------KS-----------------------PITWSRAFFR---------------
----------------------TGTCCNDNLNNLSESFNRTIR-----------------
------------------------------------------------------------
------------------------------------------------------------
---------------------------------------------------------
>MuDR-12_VV  
------------------------------------------------------------
------------------------------------------------------------
------------------------------------------------------------
------------------------------------------------------------
------------------------------------------------------------
------------------------------------------------------------
------------------------------------------------------------
------------------------------------------------------------
------------------------------------------------------------
------------------------------------------------------------
------------------------------------------IAIDSAHM---SGPYGGA
-----LFSA---TAY-----------------------------------------DAND
-----------------------SMFPLAFGVMSSENYEDWL------------------
--------WFL-EKLK--IVVG--------------------------------------
---------------------------NKE---------------VIIISDRHPALLRSV
PEVFG-------------------------------------------------------
------------------------------------------------------------
----LENHAYCYRHLKENFSS---------FL----------------------------
-------------------------------SKHNTRGNKGK----------ENALQFLD
SIAYGRL------------EHDYN------------------------------------
------------------V--SMFELKKYNEAL---------------------------
-----------------------ATWVEEN------------------------------
-----------A-----------------------PHHWAMSKFP---------------
-----------------------KQRWDKMTTNLAESFNAWLR-----------------
------------------------------------------------------------
------------------------------------------------------------
---------------------------------------------------------
>MuDR4_SM 
------------------------------------------------------------
------------------------------------------------------------
------------------------------------------------------------
------------------------------------------------------------
------------------------------------------------------------
------------------------------------------------------------
------------------------------------------------------------
------------------------------------------------------------
------------------------------------------------------------
------------------------------------------------------------
------------------------------------------ITIDGTFL---AGVNKGT
-----LLVA---VAQ-----------------------------------------DGKD
-----------------------QLVLLAYAIVESENRSSWL------------------
--------YFL-ENLN--RHFD--------------------------------------
---------------------------IND--S-----------STIIMSDRDVGLLSAV
NSVAP-------------------------------------------------------
------------------------------------------------------------
----RAIKCNCVRHIAMNLKS---------------------------------------
--------------------------------RFHN----------------ILLMEKYW
YLVYTYD------------EIAFE------------------------------------
------------------R--GMRELQVLNE-----------------------------
-----------------------EFYHELV------------------------------
---------NMG-----------------------ISSWANSKCP---------------
-----------------------IAKYGKNTSNAAESMNSAIK-----------------
------------------------------------------------------------
------------------------------------------------------------
---------------------------------------------------------
>MuDR-6_VV 
------------------------------------------------------------
------------------------------------------------------------
------------------------------------------------------------
------------------------------------------------------------
------------------------------------------------------------
------------------------------------------------------------
------------------------------------------------------------
------------------------------------------------------------
------------------------------------------------------------
------------------------------------------------------------
------------------------------------------IQIDGTFL---YGKYMGK
-----LLIA---TSI-----------------------------------------DGNG
-----------------------HVFPLAFAIVEEESQDSWS------------------
--------WFL-IALR--HHVT--------------------------------------
---------------------------QRE--------------GICLISDRHAGINAAV
RNPSVGWSPP--------------------------------------------------
------------------------------------------------------------
----HAQHRYCLRHVVSNFND---------------------------------------
--------------------------------KFKN----------------KVLKELAY
RAGCQHQ------------PRKYE------------------------------------
------------------R--YMEELKRLDEKS---------------------------
-----------------------VAWFSKL------------------------------
-----------D-----------------------TQKWTQAYDL---------------
-----------------------GYRYGWMTTNIAECINGVLK-----------------
------------------------------------------------------------
------------------------------------------------------------
---------------------------------------------------------
>MUDRAVI2  
------------------------------------------------------------
------------------------------------------------------------
------------------------------------------------------------
------------------------------------------------------------
------------------------------------------------------------
------------------------------------------------------------
------------------------------------------------------------
------------------------------------------------------------
------------------------------------------------------------
------------------------------------------------------------
------------------------------------------LSIDGTHL---YGKYKGT
-----LMIA---MGC-----------------------------------------DGNN
-----------------------QLFPLAFALTEGENIDSWG------------------
--------WFL-TCIR--TRVT--------------------------------------
---------------------------HRR--------------GLCVISDRHPGIMAAM
SDVHLGWSEP--------------------------------------------------
------------------------------------------------------------
----YAYHRVCMRHLASNFMT---------------------------------------
--------------------------------RFKD----------------KILKNLMC
RAALATK------------IEKFN------------------------------------
------------------K--HMNTIGRINAAA---------------------------
-----------------------QQWLEAI------------------------------
-----------P-----------------------FEKWALSHDG---------------
-----------------------GRRYGIMTTNMSEVFNSVLK-----------------
------------------------------------------------------------
------------------------------------------------------------
---------------------------------------------------------
>MDR2  
------------------------------------------------------------
------------------------------------------------------------
------------------------------------------------------------
------------------------------------------------------------
------------------------------------------------------------
------------------------------------------------------------
------------------------------------------------------------
------------------------------------------------------------
------------------------------------------------------------
------------------------------------------------------------
------------------------------------------LAIDGTFL---TGKYQGT
-----LLTA---IGV-----------------------------------------DAGL
-----------------------HLVPLAFALVEKENTSNWE------------------
--------WFI-NMLR--NKLI--------------------------------------
---------------------------GPN--R-----------EVCIISDRHPGILNSI
IHIMPHHL----------------------------------------------------
------------------------------------------------------------
----TIHHRWCMRHFCANFYT---------------------------------------
--------------------------------AGAT----------------TDQMKDLE
RICQINE------------KALFL------------------------------------
------------------D--EIKRLMGVVGER----------P----------------
-----------------------KKWLEDH------------------------------
---------MPL-----------------------KVKWARAFDT---------------
----------------------NGRRHSIMTSNMAESFNNVLR-----------------
------------------------------------------------------------
------------------------------------------------------------
---------------------------------------------------------
>MuDR2_OS   
------------------------------------------------------------
------------------------------------------------------------
------------------------------------------------------------
------------------------------------------------------------
------------------------------------------------------------
------------------------------------------------------------
------------------------------------------------------------
------------------------------------------------------------
------------------------------------------------------------
------------------------------------------------------------
------------------------------------------LCIDGTFL---TGKYRGQ
-----ILTA---IGV-----------------------------------------DGNN
-----------------------QVLPLAFAFVESENTDSWY------------------
--------WFL-HLVK--TEVV--------------------------------------
---------------------------GMR--P-----------NVCLIHDRHAGMLRAI
EELKFGSMERGYPGQWE-------------------------------------------
------------------------------------------------------------
----DVQSRWCMRHMGANFFK---------------------------------------
--------------------------------QFKN----------------KELMNMFK
RLCNQNQ------------EKKFN------------------------------------
------------------E--LWKRLDELTGKC----------SDQRATRPAAAVPDPPQ
ALGALPTDSVTLVRRTGEQIRKFSQWIENE------------------------------
-----------P-----------------------KEKWAKTYDT---------------
----------------------GGARYGIMTTNLAEVYNWVMR-----------------
------------------------------------------------------------
------------------------------------------------------------
---------------------------------------------------------
>MuDR-3_SBi  
------------------------------------------------------------
------------------------------------------------------------
------------------------------------------------------------
------------------------------------------------------------
------------------------------------------------------------
------------------------------------------------------------
------------------------------------------------------------
------------------------------------------------------------
------------------------------------------------------------
------------------------------------------------------------
------------------------------------------LSIDGTFL---LGKYMGT
-----LLVA---ISC-----------------------------------------DADN
-----------------------ALVPLAFALVERENKDSWG------------------
--------WFM-RLVR--IHVI--------------------------------------
---------------------------GPH--R-----------EVGVISDRHQGILSAV
QEQIPGYA----------------------------------------------------
------------------------------------------------------------
----PLHHRWCTRHLAENLLR---------------------------------------
--------------------------------KDGT----------------KDNFPLFE
EVARMLE------------VPFFE------------------------------------
------------------E--KLEQLKTATNAE----------G----------------
-----------------------RQWLLGL------------------------------
---------MRE-----------------------PEKWTRAHDN---------------
----------------------GGWRYEFQTSNMAESFNSVLK-----------------
------------------------------------------------------------
------------------------------------------------------------
---------------------------------------------------------
>MuDR-9_SBi 
------------------------------------------------------------
------------------------------------------------------------
------------------------------------------------------------
------------------------------------------------------------
------------------------------------------------------------
------------------------------------------------------------
------------------------------------------------------------
------------------------------------------------------------
------------------------------------------------------------
------------------------------------------------------------
------------------------------------------VLVDGTFL---TGKYRGT
-----LMMA---AAV-----------------------------------------DPEN
-----------------------QIVPLAFALAEGENNDSWS------------------
--------WFM-RLLR--LHVL--------------------------------------
---------------------------GPS--R-----------TICLISDRHIGILNAA
GEHIDGHP----------------------------------------------------
------------------------------------------------------------
----PLVHRWCMRHFAANFWR---------------------------------------
--------------------------------RQRK----------------KEVADKLK
ELCNKRT------------EHEFK------------------------------------
------------------E--TMAELQKMMNRA----------G----------------
-----------------------KAWLDQQ------------------------------
---------MEN-----------------------KAKWALAYDE---------------
----------------------GGFRYGIMTTNSSESFNRVFK-----------------
------------------------------------------------------------
------------------------------------------------------------
---------------------------------------------------------
>VANDAL14   
------------------------------------------------------------
------------------------------------------------------------
------------------------------------------------------------
------------------------------------------------------------
------------------------------------------------------------
------------------------------------------------------------
------------------------------------------------------------
------------------------------------------------------------
------------------------------------------------------------
------------------------------------------------------------
------------------------------------------IVIDGAHL---KGKYGGC
-----LLTA---SGQ-----------------------------------------DANF
-----------------------QVFPIAFGVVDSENDDAWE------------------
--------WFF-RVLS--TAIP--------------------------------------
---------------------------DGD--------------NLTFVSDRHSSIYTGL
RRVYP-------------------------------------------------------
------------------------------------------------------------
----KAKHGACIVHLQRNIAT---------------------------------------
--------------------------------SYKK----------------KHLLFHVS
RAARAFR------------ICEFH------------------------------------
------------------T--YFNEVIRLDPAC---------------------------
-----------------------ARYLESV------------------------------
-----------G-----------------------FCHWTRAYFL---------------
-----------------------GERYNVMTSNVAESLNAVLK-----------------
------------------------------------------------------------
------------------------------------------------------------
---------------------------------------------------------
>CUMULE  
------------------------------------------------------------
------------------------------------------------------------
------------------------------------------------------------
------------------------------------------------------------
------------------------------------------------------------
------------------------------------------------------------
------------------------------------------------------------
------------------------------------------------------------
------------------------------------------------------------
------------------------------------------------------------
------------------------------------------IVMDGTFL---KNKYRGQ
-----LIVA---VCL-----------------------------------------DGNN
-----------------------QIYPLAFGVVDRETDDSIQ------------------
--------WFL-EKLK--GAIG--------------------------------------
---------------------------EVP--------------NLGFVTDRKTCFAKGI
SSVFP-------------------------------------------------------
------------------------------------------------------------
----SAFHGLCVQHLSQNLHD---------------------------------------
--------------------------------KYKN----------------DTVATLFY
NASRTYR------------ESTFV------------------------------------
------------------E--AWRHLLSFPNGS---------------------------
-----------------------GKYLNDV------------------------------
-----------G-----------------------IARWSRVHCP---------------
-----------------------GRRYNMMTTNIAESMNSILK-----------------
------------------------------------------------------------
------------------------------------------------------------
---------------------------------------------------------
>MULE-2_Cglob 
------------------------------------------------------------
------------------------------------------------------------
------------------------------------------------------------
------------------------------------------------------------
------------------------------------------------------------
------------------------------------------------------------
------------------------------------------------------------
------------------------------------------------------------
------------------------------------------------------------
------------------------------------------------------------
------------------------------------------IVADCTYK---TNRFGLP
-----LLNF---CGI-----------------------------------------QALR
-----------------------KSFSIAAVFINAEKEEQYT------------------
--------WAL-QALR--EFLT--------------------------------------
---------------------------EEDLPL-----------PKLIVTDRELALINAL
KRHEAFT-----------------------------------------------------
------------------------------------------------------------
----LVPRLLCRWHVNMNVLA--------KGK----------------------------
-------------------------------RFFPPATRLPD----------GSIKRNER
FTAYLKDWNA---ILTSDTEELFE------------------------------------
------------------S--RIQSFKSGRYPI----------GAVNYAV----------
-----------------------KTWLDPYK-----------------------------
---------ELL-----------------------VDAWVNKILH---------------
--------------------------FGNRTTSIVESLHAGMK-----------------
------------------------------------------------------------
------------------------------------------------------------
---------------------------------------------------------
>MULE-1_Cglob 
------------------------------------------------------------
------------------------------------------------------------
------------------------------------------------------------
------------------------------------------------------------
------------------------------------------------------------
------------------------------------------------------------
------------------------------------------------------------
------------------------------------------------------------
------------------------------------------------------------
------------------------------------------------------------
------------------------------------------LGLDNTYK---TNRFHMY
-----LFEV---IGI-----------------------------------------TDQK
-----------------------SVANFAFGLINTEKEDGFL------------------
--------WLC-QQLE--DLRQ--------------------------------------
---------------------------DLHVPA-----------PTVVITDKETALKNAL
TATFP-------------------------------------------------------
------------------------------------------------------------
----GAQQQLCVYHINAKVRA--------RIR----------------------------
-------------------------------SRWKAEDGRSD----------DEVDEAGD
NEAEVADGDGDLVARAAEQEVAEH------------------------------------
------------------GCAALLPAADPLTRD----------GMFRAWQQVVYAEDE--
--ADFQSAWNKMKAIYNPTQNHILRYISKEY-----------------------------
---------MPY-----------------------REQWARCFIK---------------
----------------------RYRNFGQRVNSPVETAHKDVK-----------------
------------------------------------------------------------
------------------------------------------------------------
---------------------------------------------------------
>Hop 
------------------------------------------------------------
------------------------------------------------------------
------------------------------------------------------------
------------------------------------------------------------
------------------------------------------------------------
------------------------------------------------------------
------------------------------------------------------------
------------------------------------------------------------
------------------------------------------------------------
------------------------------------------------------------
------------------------------------------LILDSTYK---TNRFKMP
-----LLDI---VGV-----------------------------------------DACQ
-----------------------RTFCIAFAFLSGEEEGDFT------------------
--------WAL-QALR--SVYE--------------------------------------
---------------------------DHNIGL-----------PSVILTDRCLACMNAV
SSCFP-------------------------------------------------------
------------------------------------------------------------
----GSALFLCLWHINKAVQS-----YCRPAF----------------------------
-------------------------------TRGKDNPQGLGGESEEW----KEFFNFWH
EIVASTT------------EDIYN------------------------------------
------------------E--RLEKFKKRYI-----------------------------
-----------------------PDYINEVGYILETWL----------------------
---------DLY-----------------------KKSFVKAWVN---------------
----------------------THLHFEQYATSRVEGIHSLIK-----------------
------------------------------------------------------------
------------------------------------------------------------
---------------------------------------------------------
>MuDR-4_SBi 
------------------------------------------------------------
------------------------------------------------------------
------------------------------------------------------------
------------------------------------------------------------
------------------------------------------------------------
------------------------------------------------------------
------------------------------------------------------------
------------------------------------------------------------
------------------------------------------------------------
------------------------------------------------------------
------------------------------------------VVFDSTYR---MNRYKMP
-----FVPF---VGL-----------------------------------------NHHR
-----------------------NTTVFGCGIICDERADSYI------------------
--------WVL-QAFL--KAMC--------------------------------------
---------------------------QKK--------------PQSVITDGDYSMIKAI
RQVLP-------------------------------------------------------
------------------------------------------------------------
----GVSHRICSWHVEKNILK---------------------------------------
--------------------------------HLHS----------------NCLDGFRT
LLYYAS-------------SETFE------------------------------------
------------------A--RWNAFLSEYETA----------TN---------------
-----------------------REWLAMM------------------------------
---------YKN-----------------------RKLWAAAFQR---------------
----------------------DKFFLGMRSNQRSESLNSSLH-----------------
------------------------------------------------------------
------------------------------------------------------------
---------------------------------------------------------
>MuDR-8_ZM  
------------------------------------------------------------
------------------------------------------------------------
------------------------------------------------------------
------------------------------------------------------------
------------------------------------------------------------
------------------------------------------------------------
------------------------------------------------------------
------------------------------------------------------------
------------------------------------------------------------
------------------------------------------------------------
------------------------------------------VTFDTTHK---TNMYDKP
-----LGMF---VGS-----------------------------------------NHHL
-----------------------QCTIFGFALLGDETVDTFE------------------
--------WVF-NTFK--TCMG--------------------------------------
---------------------------CDG--------------PRVMLTDQDPAMPIAL
GRVFP-------------------------------------------------------
------------------------------------------------------------
----NTIHRLCLWHVQNRYMP---------------------------------------
--------------------------------HLNELYARFEDM--------DFKTRFQS
IIHHPLN------------EMEFE------------------------------------
------------------A--AWQMMLDDFQLH----------E----------------
-----------------------NNTLARL------------------------------
---------YEI-----------------------RKDWVPAFFK---------------
----------------------GDYCGLMVSTQRSESMNKLVK-----------------
------------------------------------------------------------
------------------------------------------------------------
---------------------------------------------------------
>MuDR-6_SBi 
------------------------------------------------------------
------------------------------------------------------------
------------------------------------------------------------
------------------------------------------------------------
------------------------------------------------------------
------------------------------------------------------------
------------------------------------------------------------
------------------------------------------------------------
------------------------------------------------------------
------------------------------------------------------------
------------------------------------------IFFDTTFC---TNRYNMP
-----FAPI---VGI-----------------------------------------NNHA
-----------------------QSILLGCALLPDETTETFV------------------
--------WVL-QTLK--DAMG--------------------------------------
---------------------------GIA--------------PTNIMTDQDRAMKAAI
AQVFP-------------------------------------------------------
------------------------------------------------------------
----STTHRCCKFHVVSKACE---------------------------------------
--------------------------------KFGWLIRNNP----------EFADEFDY
CINFTES------------PEEFE------------------------------------
------------------T--LWHNIGVKYDMH----------S----------------
-----------------------NDHFQNM------------------------------
---------SST-----------------------KSMWAPAYFK---------------
----------------------KCFFPFTSTTGRSESMNALFK-----------------
------------------------------------------------------------
------------------------------------------------------------
---------------------------------------------------------
>MuDR-5_OS 
------------------------------------------------------------
------------------------------------------------------------
------------------------------------------------------------
------------------------------------------------------------
------------------------------------------------------------
------------------------------------------------------------
------------------------------------------------------------
------------------------------------------------------------
------------------------------------------------------------
------------------------------------------------------------
------------------------------------------VSFDTTYK---TNRYDLP
-----FAPF---VGI-----------------------------------------TSHG
-----------------------DNCLFGYAFLQDETSETFQ------------------
--------WLF-NTFL--DCMG--------------------------------------
---------------------------GKV--------------PATIITDQDLAMKAAI
AIVFP-------------------------------------------------------
------------------------------------------------------------
----DTVHRNCLFHMLSNARD---------------------------------------
--------------------------------KTGRTFNSEDE---------EVYKDFHD
IVTKSQT------------EAEFE------------------------------------
------------------Y--LWKDFIRRNNLY----------N----------------
-----------------------VRYFQLM------------------------------
---------WVT-----------------------RKRWAPVYFK---------------
----------------------SNWCPLIQTTARSEGTNSRYK-----------------
------------------------------------------------------------
------------------------------------------------------------
---------------------------------------------------------
>Jittery  
------------------------------------------------------------
------------------------------------------------------------
------------------------------------------------------------
------------------------------------------------------------
------------------------------------------------------------
------------------------------------------------------------
------------------------------------------------------------
------------------------------------------------------------
------------------------------------------------------------
------------------------------------------------------------
------------------------------------------VSVDATYS---TNQYNMR
-----FAPF---TGV-----------------------------------------NHHM
-----------------------QRVFFGAAFLANEKIESYE------------------
--------WLF-RTFL--VAMG--------------------------------------
---------------------------GKA--------------PRLIITDEDASIKSAI
RTTLP-------------------------------------------------------
------------------------------------------------------------
----DTIHRLCMWHIMEKVSE---------------------------------------
--------------------------------KVGHPTSHDK----------EFWDALNT
CVWGSET------------PEEFE------------------------------------
------------------M--RWNALMDAYGLE----------S----------------
-----------------------NEWLANR------------------------------
---------YKI-----------------------RESWIPAFFM---------------
--------------------D-TPLAGVLRTTSRSESANSFFN-----------------
------------------------------------------------------------
------------------------------------------------------------
---------------------------------------------------------
>MUMET1  
------------------------------------------------------------
------------------------------------------------------------
------------------------------------------------------------
------------------------------------------------------------
------------------------------------------------------------
------------------------------------------------------------
------------------------------------------------------------
------------------------------------------------------------
------------------------------------------------------------
------------------------------------------------------------
------------------------------------------VSLDTTYC---TNYANRP
-----LAFF---SGF-----------------------------------------NHYR
-----------------------GSVIFGAALMYDETSESFR------------------
--------WLF-DTFL--QAHN--------------------------------------
---------------------------NKK--------------PKTIFTDQDQAMARAV
ADVMP-------------------------------------------------------
------------------------------------------------------------
----ETHHGLCTWHLLQNGVK---------------------------------------
--------------------------------HLGNMMKGGS----------SLLSDIKK
CMYDIDI------------EANFE------------------------------------
------------------K--LWFDMIHKFNIH----------D----------------
-----------------------KSWIIST------------------------------
---------YEL-----------------------KKKWASCYMK---------------
----------------------GVLTLGMRSTQVSESLNAHFK-----------------
------------------------------------------------------------
------------------------------------------------------------
---------------------------------------------------------
>MUJITOS2 
------------------------------------------------------------
------------------------------------------------------------
------------------------------------------------------------
------------------------------------------------------------
------------------------------------------------------------
------------------------------------------------------------
------------------------------------------------------------
------------------------------------------------------------
------------------------------------------------------------
------------------------------------------------------------
------------------------------------------VSFDTTFD---TNKCEMP
-----FAPL---LGT-----------------------------------------NHHK
-----------------------QTIIFGAALLFNQTIESFV------------------
--------WLF-ETFL--TAMS--------------------------------------
---------------------------GKH--------------PSTIFTDQDAAMAAAI
AFVFR-------------------------------------------------------
------------------------------------------------------------
----NTSHRLCLWHIYLNGGK---------------------------------------
--------------------------------NLSHVIHKHPN---------KFLADFKR
CVYEDRS------------EYYFN------------------------------------
------------------K--MWHELLSEYNLE----------D----------------
-----------------------NKWISNL------------------------------
---------YKL-----------------------REKWA-IVFR---------------
----------------------NSFTADITSTQRSEGMNNVYK-----------------
------------------------------------------------------------
------------------------------------------------------------
---------------------------------------------------------
>MULE-1_CapOwc
------------------------------------------------------------
------------------------------------------------------------
------------------------------------------------------------
------------------------------------------------------------
------------------------------------------------------------
------------------------------------------------------------
------------------------------------------------------------
------------------------------------------------------------
------------------------------------------------------------
------------------------------------------------------------
------------------------------------------LFLDSTFS---VNRYDWA
-----TTAL---VAA-----------------------------------------DESG
-----------------------AGVVPLAFMISDRDREHEY------------------
--------ARF-LSEV--KHAV--------------------------------------
---------------------------GEA-FN-----------PVRIVIDKCGAERNCI
NQAVP-------------------------------------------------------
------------------------------------------------------------
----GVQVATCWFHVCQAVER---------------------------------------
--------------------------------------------QYPGRLDLLSCMAKMR
YARNAQEL-----------KDASN------------------------------------
---------------------SLLNAAGEFQGY----------FL---------------
-----------------------SQWLN--------------------------------
---------ERD-----------------------IKTWT-LFHL---------------
------------------------------------------------------------
------------------------------------------------------------
------------------------------------------------------------
---------------------------------------------------------
>Rehavkus-3_TC 
------------------------------------------------------------
------------------------------------------------------------
------------------------------------------------------------
------------------------------------------------------------
------------------------------------------------------------
------------------------------------------------------------
------------------------------------------------------------
------------------------------------------------------------
------------------------------------------------------------
------------------------------------------------------------
------------------------------------------LYFDATGS---VVRNQSD
PKSTVYYYA-G-VVV-----------------------------------------TKNH
-----------------------RVCPVLEMVSSEHATNNIQ------------------
--------DLF-VRFINFCKES--------------------------------------
---------------------------SMSNIP-----------FETVVTDFSFANIHAV
CLSFNEMTLNQYLSTCFDLAIHHK------------------------------------
-------------------------------------------------------SV--P
--KKIKIIRLCAAHFMKNICTHLNEFVGQSKK----------------------------
-------------------------------SHHKSFIKELIACAFNLT----TFEDVKF
WFENACIILM---------YETYN------------------------------------
------------------D--AVQIALHNISSI----------ANSLSTNLTKNIGDDDF
GIDHSVSVSEDFISHTKLRKNS-PFYKEFL------KIFNAVVAKEEKHNNSNIYCCKEF
MNYILDRYIPFL------------------------PMWT-LIIH---------------
-----------------------TKHSERVTNNAIERYFGILK-----------------
------------------------------------------------------------
------------------------------------------------------------
---------------------------------------------------------
>Rehavkus-1_HR
------------------------------------------------------------
------------------------------------------------------------
------------------------------------------------------------
------------------------------------------------------------
------------------------------------------------------------
------------------------------------------------------------
------------------------------------------------------------
------------------------------------------------------------
------------------------------------------------------------
------------------------------------------------------------
------------------------------------------IHLDSTGS---VVRRLHS
KQTIYLYSA-V-VGL-----------------------------------------D--A
-----------------------GYAQIFDFISDRHDTASVA------------------
--------YHL-INFKRYVIKK--------------------------------------
---------------------------VNAWPI-----------FMNVVTDHSMAMINAV
LTGWIGVDLRGYLAMAFKWCISEC------------------------------------
-------------------------------------------------------V---P
--KNQIMIKLCCAHFFKNIVRFVKKNFSTKEV----------------------------
-------------------------------VKFYINAFSVILQAKSYRRMINLITSFFH
ITCSLKKTPSLNSHFDEFHESTIN------------------------------------
------------------EVSHYDLIEHVYDDD----------DNEVNELETIYESSPFY
RKGLQIL----------------EHVNDQL------------RLVNDEQTEPNEYCNKTF
AKLVLKKYISIL------------------------PLWT-VLL----------------
-----------------------NKNGERTSNSKVENCFRFIK-----------------
------------------------------------------------------------
------------------------------------------------------------
---------------------------------------------------------
>Rehavkus-1_TC 
------------------------------------------------------------
------------------------------------------------------------
------------------------------------------------------------
------------------------------------------------------------
------------------------------------------------------------
------------------------------------------------------------
------------------------------------------------------------
------------------------------------------------------------
------------------------------------------------------------
------------------------------------------------------------
------------------------------------------LHLDATGSV--VHSPPET
KKRVYYYAG-V-VHI-----------------------------------------KDKE
-----------------------LVCPVFEMITSEHDGYSIG------------------
--------SWLQAFESFIVKSK--------------------------------------
---------------------------QLKWSI-----------FSYVVTDFSFAFINAI
TTQWNKMDDISVYLNIVYDYITSE------------------------------------
-------------------------------------------------------TTVRP
----KITLKLCCAHFMKLITN--DINK-ICGS----------------------------
-------------------------------NKTQKKFFKHSIAAVFMKTSLPEVEKWFK
KMVLITSKEFLDLDGKL--SNVIS------------------------------------
------------------K--MFDTLNNSKDLE----------DIDEETETETEDTEIPH
TLYQKSKFY--------------RHFFKIC------EQDKKMINSAIDSDNINIFYNPLI
LDLILKKYLPIL------------------------PLWSNIYPN---------------
--------------------LRDRDSIGRFSNAPVENWFCQVK-----------------
------------------------------------------------------------
------------------------------------------------------------
---------------------------------------------------------
>Rehavkus-2_NVi 
------------------------------------------------------------
------------------------------------------------------------
------------------------------------------------------------
------------------------------------------------------------
------------------------------------------------------------
------------------------------------------------------------
------------------------------------------------------------
------------------------------------------------------------
------------------------------------------------------------
------------------------------------------------------------
------------------------------------------LSLDATGSVA-LKIKRPD
GESADIFLT-V-LST-----------------------------------------YIKS
-----------------------MIVPVAQVLSEKNDTNFLS------------------
--------YWL-LEWR--KSGA--------------------------------------
---------------------------KIP---------------EFIVTDMGKGIQNSV
CLSFNTMNFSKYNDECLKILLNAQ------------------------------------
-------------------------------------------------------YKIEL
----NTQLRTDVAHLVHAVTKWPCFSSDKPKV----------------------------
-------------------------------KELFKRCVGFMTGIDNLKNFSEFLVAVFI
VSNSKNN------------DDNCQ------------------------------------
------------------K--ALKYLIERIQTY----------KFNANVTEKLELLDQKE
TLDIFADIEEFNTKSNQRLT---RKYVDELKVKPIKNKSDNKSDNSSDFNIQNNDYYLPN
FAERLSILCAEF------------------------PCWTKVMNV---------------
--------------------Y-FDNSEDVATSARAESYFSDYK-----------------
------------------------------------------------------------
------------------------------------------------------------
---------------------------------------------------------
>Rehavkus-1_DY 
------------------------------------------------------------
------------------------------------------------------------
------------------------------------------------------------
------------------------------------------------------------
------------------------------------------------------------
------------------------------------------------------------
------------------------------------------------------------
------------------------------------------------------------
------------------------------------------------------------
------------------------------------------------------------
------------------------------------------ISVDATGSVV-LPIQKPN
GDSSYVFLY-Q-IVM-----------------------------------------EGDD
-----------------------SIFPVFQMLSAKHDTASIQ------------------
--------FWL-SRFI--SKSG--------------------------------------
---------------------------HFP---------------LEVVSDFSLALLNGI
SLSFNECRIKTYIQKCFQSLLTDE------------------------------------
-------------------------------------------------------RTDLP
----PCFIRLDIAHLIKMICRKNVFKGKLPNI----------------------------
-------------------------------KDFYVRCIGLATTCETKDCFAETIKSVLI
VALSQSSGEDEKGHFLSSYRNERN------------------------------------
------------------LLTRIATFAAQDHDE----------KHEENFIPEDQEEVDED
V----------------------SEFVLNI-----KNAAEEEALKCNSVRCRPNPYFLPD
LMSPLLKLCKYF------------------------VLWTNVMKE---------------
--------------------K-FCSKYDVGSSALVEAYFKDLK-----------------
------------------------------------------------------------
------------------------------------------------------------
---------------------------------------------------------
>Rehavkus1_AP
------------------------------------------------------------
------------------------------------------------------------
------------------------------------------------------------
------------------------------------------------------------
------------------------------------------------------------
------------------------------------------------------------
------------------------------------------------------------
------------------------------------------------------------
------------------------------------------------------------
------------------------------------------------------------
------------------------------------------IIIDATGSLIKNFKKFGM
NKTKTIYLYEALVYD-----------------------------------------ESKL
-----------------------HSFTVSNMISERHTTLAIY------------------
--------NWL-ANWL--NFNV--------------------------------------
---------------------------PSP---------------RETVCDQSMALLSAC
VKCFTQYSSLKQYIRVCAKLALGK------------------------------------
-------------------------------------------------------LSPDP
IWLLNCFIRTDVAHFIKLVSKWVPLKNTQGRV----------------------------
-------------------------------KEVILRSIGVIIKNQSISEIYSIVLSLFV
VLTNESDGINAETGRDTPCEYHKK------------------------------------
------------------KIIITSTGFVNYEEW----------YNE--VFSTVDSEEEIR
DFIEEDETKNIDLDND------KNSF-QSW-----AEEIFEKSKEYIEEGNGINVMYLPK
-LVPLIIKCMHF-----------------------LPLWSGFMIP---------------
--------------------I-FKYGKLTASSAGVESSFKKLK-----------------
------------------------------------------------------------
------------------------------------------------------------
---------------------------------------------------------
>MuDR-2_DR_prot-Repb
------------------------------------------------------------
------------------------------------------------------------
------------------------------------------------------------
------------------------------------------------------------
------------------------------------------------------------
------------------------------------------------------------
------------------------------------------------------------
------------------------------------------------------------
------------------------------------------------------------
---------------------------------MEEIIREAVYKEEHFKGNRKETNITVH
VLEKDLDPCEFIQQRLTTINASKDANFRTVNSASLQNQRNGYFLFSCKRSGACTQRSRRA
KGCKAYVSFKKRTDWLNKLVIVERLYNIHSGHDPLSSF------------------EGHS
ENISQELVKHIQDLIS-------LGVKPDTILLKSHEWSKEQGHTDLNNRA---------
--------YFVTPKDIENIRTCMMRKHQQHKDDATSTSRLLEG------------PFKNL
VVFYQPYSPQTDLVIVLQTPSMKENLQEYGRDIIFMDATYGVNQYGFPLFTLVVRDSHGH
GIPVAYIILGNEKQDTLQLALEKL---------------------KPTFSVPPRFVNFAT
FLFSYKHGLFVWSVLVTANSIVILVYLIIDPQCFRQYKNITDS------------LSVDL
LHTLGYVCVKDYLKYLKISSSSYANMKDDF-----------PCQFLQAQEFKEKAEMFH-
-------------------------------CQFRNFKNVCKYFKNHWETIGHLWSNFGR
CYKHGDSDTNNLIERYISFVSMFISFTCLSVHCSSHCTLFLHVFLLYSFFHRLKYQFLCG
IRNRRLDHLIDVLLNK--TDNYFNTIQD-LQSVGRVNNPLQCKTEEIKKSAERMLENG--
-------------------------WAMKITIA-------STETYMYNVPSENNSHAVYT
VCPAEQFCSCVS---GSRVHVCKHLFLLSLLSCGDHVTFPDMDTQLQAHTNNLMLTNKYS
ISAKPEKTIAVESLFGRAASKPCIVRGICDCCTFSYHKKCSCLLLAKKLFNEVTETKSNN
ATNNSIVPIQNDIEKKSADEDRLCTIRKLENVLRIIQTWDNIPEDIAQKVNDLEVQTKEQ
TMNNEF------------------------------------------------------
-VRQCDADKSRKIHPLFANRKRKTDGHTHSETKPDISFPVKPRRKRKENKRFFF---
>MuDR-3_DR_prot-Repb
------------------------------------------------------------
------------------------------------------------------------
------------------------------------------------------------
------------------------------------------------------------
------------------------------------------------------------
------------------------------------------------------------
------------------------------------------------------------
------------------------------------------------------------
------------------------------------------------------------
--------------------------------------------RILLFY----------
----------------------------------------------CIRSGAPLDGSRKS
SGCKAYTSFKVKNDWLTHKVIVQRTNNGHNAT----GK------------------EGHF
QTVCPELVKQIEEWIS-------LGVRPDVILLEAHKWSRSRGHTDFNNRQ---------
--------YFVTPKDIESIRTC--------------------------------------
-----------------------------------------------LVRRNHLDKDYAV
SSAK-----------LLNNHCKDS------------------------------------
-------------------------VVFFQP----------------------------F
SHEKDLIIILQTPNMRENLQRH--------------------------------------
-------------------------------GKNIIFLDA--------------------
--THCVNQYNF-------------------------------------------------
------------------PLYTLAVRDD---------------YGHGVPVAFIITNNE--
-------------------------KEATLELA---------LHQLRRAGFTALRY--V-
------FLAVFF--------------------FFFLLFYIFNQHE----FKST-------
--------------------AEEFLKRFEDFLALCSFIRDHWL-----EIGHTWSDFGRC
YNHADSNT----------------------------------------------------
------------------------------------------------------------
-NNRVRMLNFK----------------------------------------------
>NOF-FB_protein_Repb
------------------------------------------------------------
------------------------------------------------------------
------------------------------------------------------------
------------------------------------------------------------
------------------------------------------------------------
------------------------------------------------------------
------------------------------------------------------------
-----MPAKPQVDGHTLVDAFCCANIFTETGALKPRSDKVWMDISNQLKGAISAKTLNFY
ARINRNNMITVVKERCGIQQLDTSANLTLNSTFPDDDPEFQITEASKNGPLPILYFNLEL
DLELWRSIAPKKDQKTEKLQPNWTDTMAKLIYKKVPLPCAFNFRKAKLSDKVDNIWLRIE
GYCND---------------------------------------CSSILKGHCLVKPDEQ
CGIMISVSVPDTRGI-----PHNKKRRCTGSRRLEIGNELILKKAALWRKEATDNMNDDD
PEPSYIPNLPTLRKLREEATNRHLGITKDRDPVSSLYLKKYE--------GELAGCILDI
GLDEFFCIYCTGTQVKTYASRIKTIRKISIDATGSVVLPIQKPNGDSSYVFLYQIVMEGD
DSIFPVFQMLSAKHDTASIQFWLSRFISKSGHF-----------PLEVVSDFSLALLNGI
SLSFNECRIATYIKKCFHSLLMEERTDLPPCYIRLDIAHLIKMICRKNVFKSKLPNLKDF
YTRCIGLATTCETKDSFAELIKSVLIVALSQSSGEDEKGDILSSYRNEKYLLARIATFTA
PDHKETIEDNCIPEDQEEIDEDVTDFISNIKIAAEEEALNCNSVNCRPNPYFLPELMPPL
IKLCKYFVLWTNVMKEKFCSKYDVGSSALVEAYFKDLKNTDMSIFHRPVRADKFVVQHIR
CIEAVCKLERAAMKRKTVKTPSFIKENAPKKMCSKETKGFLEEILEESEVEYLLQE----
-------ENWKVKNKTI-KPTEGNDAED-NDTDDENKEMDLSEQPKEKPRGKYLKKCPNV
ELLYNRPHRRKQDEILHNGGSMGPVWIGKQLLQFKNTCPFDSLVEILSTAYIDNFY--YK
SLLDDFYTDNLTIELVKKYAVEGVSSSLYCDRGLVLKSFFDEKHQIIKCDANI-------
--------------------GS-FIEKALNGVP-SASSHRTHIKNNHDCRNQKYIHHRLE
VIDVEKVGHLDVQEVVIPFIDEFFARTDGECKICGGQQILERQPGPHVILDIEFAMDAFH
QIHHNGLPGTTTLLQVPEEILIQEKKYILSGA----------------------------
-IEYVPAMGGEIGHYIAYCRRVIGSWEVHNDMCRQWKKFSALNTKMTLHILIYTRKN
>MuDR-1_DR_prot_Repb
------------------------------------------------------------
------------------------------------------------------------
------------------------------------------------------------
------------------------------------------------------------
------------------------------------------------------------
------------------------------------------------------------
------------------------------------------------------------
------------------------------------------------------------
------------------------------------------------------------
------------------------------------------------------------
----M---------------------------------------W-------PVQFHNGK
KSLINFVS---AL-----------------------------------------------
--------------------------PCKSGILDQYAISRYQ--------H---------
--------PGSLP----QGKKC-----------------AVSL---------------YL
D---------------------------ATGGV-----------VSKILEQSKRVLYYAL
TLPG--------------------------------------------------------
------------------------------------------------------------
------------------------------------------------------------
---------------------------------------------------EGRDAPPLP
VCEMLSNEHS--------------------------------------------------
------------------IPPXAFWLMQ-FQLK----------LSKYTRVRVQKVETD--
-------------------------YIWALM---------QVVVLAFNRHNIDAYL--E-
------WTYAVC------------KK---------IKTWVXIKQI---------------
--------------------------TVSASLF-CPHYQGLFQ-----MFNVFYDLKKG-
------------------------------------------------------------
------------------------------------------------------------
-LAAERQLDDRERD-------------------------------------------
>tr-F4R5C2-F4R5C2_MELLP_Melampsora-larici-populina_98AG31
------------------------------------------------------------
------------------------------------------------------------
------------------------------------------------------------
------------------------------------------------------------
------------------------------------------------------------
------------------------------------------------------------
------------------------------------------------------------
------------------------------------------------------------
------------------------------------------------------------
------------------------------------------------------------
MLSSD---------------------------------------CS------SIAGPSPS
TSW---------LMY------SRTYSK---------SE------------------QAIV
NESNEKI------------------RKDNSKSKGGAKLTDHH--------N---------
--------HSHAK-DSSSSDKF-----------------LLE------------------
----------------------------NGGKR-----------KKKAIDHVEDDSSEEG
KSAKRVKLV---------------------------------------------------
------------------------------------------------------------
-----------------------------------------------------D-DMKP-
-------------------------------AYSQLVADA-------TASATAKVKQQVK
SIKTCKTQES--------------------------------------------------
-------------------------------NT----------VDEAQCGDSKRSHKG--
-------------------------W----------------------------------
-------------------------------------VWVEERPE----SN---------
---------------------D-LLPKDNQHVQ-SQVETSS-------------------
------------------------------------------------------------
------------------------------------------------------------
----RRTRSGRAIG-------------------------------------------
>tr-F4R8A1-F4R8A1_MELLP_Melampsora-larici-populina_98AG31
MSESGEDWTDDELFHSDDESDSDTSQIMYQQDIGLHLLEAETSPPQKAEILTAQTNKSRS
KSRTEKVGKKGKKTFGLPLDRPSFQTFIDHGTTLDRQGYPLFPNGSTVFVKQPKQECANW
LTVGFVSTTSGGGTSKRPDWRTVRFTCLGVVVCNNPDCDNLGAPPTGKGKIDAWLSKPRK
CDAALCNDYLRLIKCKDTICRVDEHIPSGWGVLRHSGVHDHPWPRRRKPDKLALEDFAQK
VIENPNMGPLQHKVGRAPAGKGEITTARNYHPSLANLHRLGYYRRWILVNNGIIPEKKIP
GSGDNFILDMETWADV----------------------------------------YTGG
LLSDVTYKFFANGYLLSTSMYSDVLQRWIPIQLTWLRGLSQKHYLAHFKTLMKQIKDSDL
SVEERDTLVRNVVDFSLAQKNGFISAYMSVFNETDHNVALSKLRGCKEHFRQQITRLKRN
NAIIPRGKEGDFEDLAMSLCDRDVPGGKTYDEKVDTLRRDFPQTKRWIDWWQASNIQAML
FKSRRKQIDDDGLDDDMPETTNAQESIHRVYYMISEGNCTVQVGLVQLYA-------LVM
SLQKD---------------------------------------HVDLCRGVTIAYGS-T
KNYEKVAQ---ILGW------AKKTRKNREP-----KN------------------DGQP
PDTTEALLGVVSKKKK-------VGRPKGLLNVDRNPVTTFQ--------G---------
--------FRSST-VTGRRNRC-----------------WMNS---------------MS
ECLYALSTPF-----------WFTGSKGKSLHV-----------YNVLMNLFSTRATWEV
HQSGNIRTILKQKANVIADEDEDH------------------------------------
------------------------------------------------------------
--------------KEEQPVKS-------------------------PSKKDDD------
---------------------------------------------------EGQLTGKGQ
EVKPPERRVRA-------------------------------------------------
------------------KPYKRKLNDN---------------KDEEPPPTNMQSKKL--
----------------------------RVNLH---------------------------
------PAANVA----------------------------ETAAD----THEV-------
--------------------AE-TKPTSSPSKGQGPKKLKGWK-----GYALIDVEDDDK
EE----------------------------------------------------------
------------------------------------------------------------
-VKGSSQENGHGNGKLRKSKLPMFAV-------------------------------
>tr-F4RIM3-F4RIM3_MELLP_Melampsora-larici-populina_98AG31
-MSSYSDFEEQEDDTYQPYQDGYEDKVADSEEEQDLPLPKAASQNSKSTTQSNGSSTINL
SNKSNKPGKKGKKTFSLPQDRASFTTFIDDDTTVDDKGYPLLPNGNTVFVRQPDQKLVNW
GTFQFTYTTSGGGTGKGSDWRTIRFTCLGVFICNDLDCRYRGSPPTSTNKRLEWISEHRK
CPAARCPGVLQYLSCKNTICRLDEHIPSGWGIIRHSGIHNHPWPRRPKPDKLSLGKLGKK
VVDNPDVGPLRLKVGRAPAGKQEIVTATSIHPAFGNLHRTGYYRRKLLVAAGVIPEKKIP
GAGDSFILDMIHWSKRGLRMISCSFMPKDTHMTFQTNWMAGQLLSRDEDDSIYRGGLLSD
VTYKFFANGYLLTTSMYNNVLNRWIPIQLTWLNGLTEEHYAAHFTTLMRQMEDARLASHI
TNEERDILVRQVVDFSVAQKNGFVMAYMDVFQEHDRQVALSKLKACHEHFRAQVTRVKRN
RVIIPAD---------------------------DELRKEWPKAKKWIEWWQAADIQSML
FRSRPRQIDDDGLCDDLPATTNAQESMHRVYYMISEGNCTVQIGLVQLYA-------LVG
SLERD---------------------------------------YDDLCKGVPIEYGGEA
KNYKKVAQ---LLGW------SKKMRKPRDV-----KN------------------DGRP
PDTTDELLGRPKK----------LGRPKGAVNVDRHPVTTYQ--------G---------
--------FVAST-TPGRQFRC-----------------WLDA---------------MT
ESLYAVHTPL-----------WYHS---PSSPA-----------MT--------------
------------------------------------------------------------
-------------------------------------------Q-----------TLFRV
NIKNKLVCSNHKSHILNESNHR-------------------NSITLSHERFGGQ--FSY-
-------------------------------SDIPALLQQ-------WTSPSGLQRVSAR
HCCTCRGQKDEGQSNPPY-----------------------------------LER----
-------SQLHLDP----PPPHLHINLD-IAYL----------LGT-----RLFDEGS--
-------------------------W------------------------IWGSGH--Y-
------WCKVVQ------------TV------GALTGVWLNNDLV----NAGV-------
--------------------AT-LVSSNLKSIG-GTAPNTTWA-----MYSREPTAEESK
VIKKSKAIIYKAIGHKVKGEGSSGEKEKYIGAVAPGTENTNTSTQLEECFDFALDGEAGK
GKDEKDYSQQLEECFGTEEEAHDPKDYSQQLEECFGILDEEEARETGSLFDDIMSPKELE
DMIAFGMDKSDTDGEEDIPLVTLSPKKDKDGGRSRPRAVGVSRRRRSDSRRSDST--
>MuDRF-2_MLP_Melampsora-larici-populina_98AG31.pep
------------------------------------------------------------
------------------------------------------------------------
------------------------------------------------------------
------------------------------------------------------------
------------------------------------------------------------
------------------------------------------------------------
------------------------------------------------------------
------------------------------------------------------------
------------------------------------------------------------
--------------------------------------------FIQLLA-------FVQ
SLERD---------------------------------------YQNAQKGVSIAYGSSQ
KNWEELVK---GLGM------PKPTKRRYF------KN------------------DGRP
PDTTDELLGNTKKTKASTRT---PGRPRGSQNVNRAALTTYQ--------S---------
--------YTKGT-RPGTTNRC-----------------WQSS---------------TL
ESLYALFGPL-----------WSDFGSVNGSGL-----------VHVLYQHLTKRCTAQL
QG-KNLGRLLSSHQNLLHNTLRT-----------------------PTSYQPDKMASADQ
FM-----------------------ERLLRPG-RHSL------R-----------PLFEV
PFIKAHIC--------PADAKHTRVESKTR-----------ACQALFPYNFTDA-GLSY-
-------------------------------DEVGLMIDL-------LMS-EGLSTDSRL
VCRKCHPEDN------NEDESDCVIQASPPQNLTT-----------------LVEN----
-------VKIDLTSNPKLAPLHLYFLLEGIAGL------------EASARVDFQNNTN--
-------------------------WPSRIIVG-------DVEYCLMTRGYWGGLH--Y-
------WCKVVR------------DV------EGILGVWHYDELQ----SGGF-------
--------------------AQ-LLSRNITSIG-GCDAQTSWL-----CYSQ--------
------------------------------------------------------------
------------------------------------------------------------
---------------------------------------------------------
>MuDRF-3_MLP_Melampsora-larici-populina_98AG31.pep
------------------------------------------------------------
------------------------------------------------------------
------------------------------------------------------------
------------------------------------------------------------
------------------------------------------------------------
------------------------------------------------------------
------------------------------------------------------------
------------------------------------------------------------
------------------------------------------------------------
--------------------------------------------MIQLFA-------FVS
SLERD---------------------------------------YEARCKGISVTYGSSN
QNWQDIVT---SLGM------AKPTKRRYV------AN------------------DGRA
PDTTKELLDGADXKSGKPSKKKGPGRPRGSLNINRSALTTYK--------S---------
--------YTSGT-TIGXLNRC-----------------WQTA---------------TL
ESLYALWGPL-----------WSDHTHVNGTSL-----------PTIIIRHFTGRCDGEL
NEGKHLGSLLKRXQNIIHKAIQAL---------------------KPESYTSDKFCSADG
FM-----------------------DMIVD-H-PHT-------R-----------PLFAI
NVTKTLICHR--------NDKHNRATTRSL-----------GGFRLFPSMFRES-GVAY-
-------------------------------XQLDILLQD-------LFS-EGVLTEPXL
VCRGCHPIKEKGHEEEDPT----------------------------------LYD----
-------QRMKIEDTS--LXLHLYFLMD-NVMA----------LDS-KERGRYMGDTN--
-------------------------WPARLXXG-------EAKYQMVTRGFWGXNH--Y-
------WCQVVX------------SV------EGVLGVWHYDELK----NGGF-------
--------------------SQ-LISRDVDSLS-GCIANTSWT-----CYTR--------
------------------------------------------------------------
------------------------------------------------------------
---------------------------------------------------------
>MuDRF-1_Mlarici_Tpase
------------------------------------------------------------
------------------------------------------------------------
------------------------------------------------------------
------------------------------------------------------------
------------------------------------------------------------
------------------------------------------------------------
------------------------------------------------------------
------------------------------------------------------------
------------------------------------------------------------
--------------------------------------------MVQLYA-------LVK
TLERD---------------------------------------HEDVMRGITVEYGSLS
RHYKTVAE---SLGW------TRKHRKQRAV-----PN------------------DGRP
PDTTEALGLKSKK----------LGRPKGSRNVDRNPITTYQ--------G---------
--------YIASS-ITGRQFRC-----------------WEDS---------------ML
ECLYAIHNPL-----------WYRGSRGKSGDI-----------FTKMMRHFSARTSFDM
NHLGDIVSILSKGQDNLHEAIEDA---------------------YRGSFKPDTFSSAEL
FL-----------------------EGLFDPR-KNSSKAV---Q-----------TIFQV
QRECRYTCSRKCAEDHESDDRNNKIKIRKL-----------IGLNLRPEDFEAA-DLEY-
-------------------------------GQGPELVQK-------LCS-VGVYSQSNY
HCKPCMDDDKKAKLILEKKKSTLKTATAIPKAIPP------------------FCY----
-------QLVQYNLTS--PPLHLYIHQD-ITPL----------LSQNLPYDSFMCDSN--
-------------------------WPATMKLG-------GNEYTLKARGYWGNKH--Y-
------WCKVVR------------TL------GGVSGVWLNDDTL----NKGI-------
--------------------AR-MLSSDCSSIA-GPSPSTSWL-----MYSQTYSKSEQA
IVNES-------------------------------------------------------
------------------------------------------------------------
-NEKIRKDNSKSKGGAKLTDHHNHSHAKDSSSCKCISANNQICRVFTESACCSLL--
>MuDRF-1_MLP_Melampsora-larici-populina_98AG31.pep
------------------------------------------------------------
------------------------------------------------------------
------------------------------------------------------------
------------------------------------------------------------
------------------------------------------------------------
------------------------------------------------------------
------------------------------------------------------------
------------------------------------------------------------
------------------------------------------------------------
--------------------------------------------MVQLYA-------LVK
TLERD---------------------------------------HEDVMRGITVEYGSLS
RHYKTVAE---SLGW------TRKHRKQRAV-----PN------------------DGRP
PDTTEALGLKSKK----------LGRPKGSRNVDRNPITTYQ--------G---------
--------YIASS-ITGRQFRC-----------------WEDS---------------ML
ECLYAIHNPL-----------WYRGSRGKSGDI-----------FTKMMRHFSARTSFDM
NHLGDIVSILSKGQDNLHEAIEDA---------------------YRGSFKPDTFSSAEL
FL-----------------------EGLFDPR-KNSSKAV---Q-----------TIFQV
QRECRYTCSRKCAEDHESDDRNNKIKIRKL-----------IGLNLRPEDFEAA-DLEY-
-------------------------------GQGPELVQK-------LCS-VGVYSQSNY
HCKPCMDDDKKAKLILEKKKSTLKTATAIPKAIPP------------------FCY----
-------QLVQYNLTS--PPLHLYIHQD-ITPL----------LSQNLPYDSFMCDSN--
-------------------------WPATMKLG-------GNEYTLKARGYWGNKH--Y-
------WCKVVR------------TL------GGVSGVWLNDDTL----NKGI-------
--------------------AR-MLSSDCSSIA-GPSPSTSWL-----MYSQTYSKSEQA
IVNES-------------------------------------------------------
------------------------------------------------------------
-NEKIRKDNSKSKGGAKLTDHHNHSHAKDSSSCKCISANNQICRVFTESACCSLL--
>MuDRF-1_PTrit_Puccinia-triticina_1-1_BBBD-Race1.pep
------------------------------------------------------------
------------------------------------------------------------
------------------------------------------------------------
------------------------------------------------------------
------------------------------------------------------------
------------------------------------------------------------
------------------------------------------------------------
------------------------------------------------------------
------------------------------------------------------------
--------------------------------------------MVELFG-------FVS
VLEEE---------------------------------------YNAVMCGVSVEYGSQT
KMQVNISH---SMGW------AKPKKR---KF----IN------------------DGRP
PDTTATLLDGPDPSTKKKN----LGRPKNSLNVDRSEYSTYQ--------S---------
--------YTASE-EPHLSNRC-----------------WMSA---------------AL
ESLFALYNPL-----------WLQNSTGKGATL-----------FYHLTMHFGARTTFNL
TKIGRIRTVLTNAQTKLFNMCNEK---------------------HQANFQPGAFASCDF
FL-----------------------ELLLDPK-RNPTRAL---A-----------GLFEV
VEHRQFVCGS----AEPCLIPQ----IRSL-----------TPIKIEMKNFLEN-GLEP-
-------------------------------SDVLGLIKL-------WTS-TGISKTPGL
VCXPCNQESTQNKPKPRGCPPKKPKDPSPEITISADEP--------NHTAEYVKET----
-------SRLAFKDDL--PPQHLYFFME-VTQP----------SNP-IERERYMGAMD--
-------------------------WPHQITIL-------GAKYTLLSRGFWNGYH--Y-
------WCKVLR------------TG-----RGTTTGVWLHDDRQ----NDGN-------
--------------------AR-LVNTDASSIG-GSHAFTSWI-----FYSRVWTPDEES
YVNSS-------------------------------------------------------
------------------------------------------------------------
-IAKIRSAHPNAEG-------------------------------------------
>MuDRF-2_PGr_Puccinia-graminis-f-sp-tritici_CRL_75-36-700-3.pep
------------------------------------------------------------
------------------------------------------------------------
------------------------------------------------------------
------------------------------------------------------------
------------------------------------------------------------
------------------------------------------------------------
------------------------------------------------------------
------------------------------------------------------------
------------------------------------------------------------
--------------------------------------------MAELFA-------FVK
ALEDD---------------------------------------WHAVMRGVSIEYGSKN
KTQHDLAI---SIGW------QKPPKRNPANRKKADQN------------------DGRA
PDTTATLLPKNV-----------GGRPRNSPNLNKDPFSTYI--------S---------
--------YSASQ-DSAKKNRC-----------------WMAA---------------AL
ESLYALFNPL-----------WLRGTNGLKADI-----------FTTLIKHFNSRTTWEL
TQSGHIRTFLSIGQNSLQTAANKL---------------------SPGSFNPGVFCSCDL
FI-----------------------DLLIDPTFRKQSKSMYPPR-----------ELFTV
TEVRTATCQDRPSFDQPHPRG-----IRDI-----------TLLRIQKETFNAA-NIEP-
-------------------------------SSIQAIISR-------WTT-DGIVTVSGL
CCQACPSTQKTDKR------------------------------------HHLIEK----
-------SVLTIENE---PPQHLYLLVQ-VSTI----------IDQ-MAQQTFMAGLD--
-------------------------FPFKLDFH-------GVSYTLFSRGFWNGVH--Y-
------WAKMLK------------NV------GGISGVWMHDDRE----NGGI-------
--------------------AR-LISSDHSTIA-GQARHTSWV-----FYSRAWIPSEEA
FVVES-------------------------------------------------------
------------------------------------------------------------
-IARISRDNDGAQG-------------------------------------------
>MuDRF-1_PGr_Puccinia-graminis-f-sp-tritici_CRL.pep
------------------------------------------------------------
------------------------------------------------------------
------------------------------------------------------------
------------------------------------------------------------
------------------------------------------------------------
------------------------------------------------------------
------------------------------------------------------------
------------------------------------------------------------
------------------------------------------------------------
--------------------------------------------MVDLFS-------FVK
MLEED---------------------------------------WKAAMKGIPISYGANP
TT--DIGT---TLGI------AKKRKRGEGKF----IN------------------DGRP
PDTTDELVDGKKKKKAK------LGRPPNSTNFNKSLWSAYP--------S---------
--------YHANKDNPTRRNRC-----------------WLAA---------------GL
ESLYALFSPL-----------WLRGISGHGKDV-----------FTAIAHHFSCRSTGEL
NGSNAIRSTLTRGQNMVFDVLSPK---------------------YPGRFLPGAFASCDY
FL-----------------------EVALDPQ-LHKKDEY---K-----------QLFSI
DEHRTFTCELQPNKLQKHPTRD----HRTL-----------HVLTIKPQMFDEN-RIPH-
-------------------------------SDVSKLIEM-------WQT-DGLLATSGM
ICKHCNPNKPKPKLPKNAKIQKVSSDVDIVKLLGS----------SENTSHHIIDR----
-------SRLAVPANG--APLHLNFYVD-VTGI----------TDE-KQKNNFMGSID--
-------------------------WPFKINVG-------GATYTLISRGYWQHNH--Y-
------WCKVLR------------SANISADKGSLTAIWLHNDAE----NDGY-------
--------------------AQ-QINRVPSSIA-GVEENTSWL-----LYSRDWTPSEEE
YVNNA-------------------------------------------------------
------------------------------------------------------------
-IQKIVAENPEAAG-------------------------------------------
>MuDRF-1B_PSt_Puccinia-striiformis-f-sp-tritici.pep
------------------------------------------------------------
------------------------------------------------------------
------------------------------------------------------------
------------------------------------------------------------
------------------------------------------------------------
------------------------------------------------------------
------------------------------------------------------------
------------------------------------------------------------
------------------------------------------------------------
--------------------------------------------MVDMFA-------FVT
MLAED---------------------------------------WHAVMRGVSINYGA--
QKVKDIGL---TLGM------SQKRKRY--------AN------------------DGRP
PDTTDALVEIGAQKPKHAK----LGRPRNSPNINKTPGSAFA--------S---------
--------YRAAPSDSDRANRC-----------------WMAA---------------AL
EGLYALYTPL-----------WIRGINGKGNDL-----------FTYLTKHFSSRKTHEM
TMAGSLGSILSKAQGKFFDMARQA---------------------YPGRFNPGVFASCDY
FI-----------------------KILLDPK-QHPKNNHL--H-----------NLFGF
AIRREFSCEAHPDIKQAPLAME-----RPH-----------HVLTISSDMFGEA-RLSY-
-------------------------------GDVGKLLTL-------WET-DGLPLHSGR
VCKSCLESKPLFKPPTPTKKKKQAKKPKITRVASEVEVLTDYINISGDNQHYLLEH----
-------SHLHFPDNL--PPLHLNIHLD-VTSI----------QDE-TRKRDFMDGTD--
-------------------------WPFKLTLG-------GYVYTLVACGFWNTYH--Y-
------WGKVLQ------------TS------AGMTGVWLHNDAD----NHGY-------
--------------------AQ-LINRVPGSIA-GKAPHTSWL-----LYSRTWTPSETQ
FMEES-------------------------------------------------------
------------------------------------------------------------
-IEKIQRDNPKPVG-------------------------------------------
>MuDRF-1_PSt.pep
------------------------------------------------------------
------------------------------------------------------------
------------------------------------------------------------
------------------------------------------------------------
------------------------------------------------------------
------------------------------------------------------------
------------------------------------------------------------
------------------------------------------------------------
------------------------------------------------------------
------------------------------------------------------------
------------------------------------------------------------
------------------------------------------------------------
------------------------------------------------------------
------------------------------------------------------------
------------------------------------------------------------
------------------------------------------------------------
------------------------------------------------------------
------------------------------------------------------------
------------------------------------------------------------
------------------------------------------------------------
------------------PPLHLXFHLD-VASI----------QDE-TRKRDFMGGTD--
-------------------------WPFKLTLG-------GXAYTLISRGFWNGFT--T-
------GARLLR------------TS------AGMTGVWLHDDAD----NHGY-------
--------------------AR-LINRVPGAIA-GXAPHTSWL-----MYSRTWTPSEXQ
FVEEA-------------------------------------------------------
------------------------------------------------------------
-IEKIRRDN------------------------------------------------
