# Supplementary material for: Evolution of Mutator transposable elements across eukaryotic diversity
Source: Mob DNA. 2019 Mar 21;10:12. doi: 10.1186/s13100-019-0153-8 (PMC6446971; doi:10.1186/s13100-019-0153-8)
Supplement: Supplementary file 4 — Table S1. Information on the different clusters indicated in Additional file 1. (XLSX 41 kb) [file 13100_2019_153_MOESM4_ESM.xlsx]

## Sheet: Table 1
Name	Length (bp)	TSD (bp)	TIR (bp)	Species	Kingdom	Phylum, subphylum or Class	Group number and name
Rehavkus1_AP	4934	NA	192	Acyrthosiphon pisum	Animalia	Insecta - Hemiptera
Rehavkus-1_HR	10679	9	26	Helobdella robusta	Animalia	Annelida
Rehavkus-1_TC	9485	9	412	Tribolium castaneum	Animalia	Insecta - Coleoptera	Outgroup
Rehavkus-3_TC	18501	9	283	Tribolium castaneum	Animalia	Insecta - Coleoptera
Rehavkus-2_Nvi	9132	9	400	Nasonia vitripennis	Animalia	Insecta - Hymenoptera
Rehavkus-1_DY	5919	9	290	Drosophila yakuba	Animalia	Insecta - Diptera
MuDR-4_TV	2662	9	20	Trichomonas vaginalis	unranked/Excavata	Parabasalia
MuDR-6_TV	3583	9 - 10	23	Trichomonas vaginalis	unranked/Excavata	Parabasalia
MuDR-5_TV	2531	10	38	Trichomonas vaginalis	unranked/Excavata	Parabasalia
MuDR-3_TV	3197	9 - 10	30	Trichomonas vaginalis	unranked/Excavata	Parabasalia	1 - TvMULE
MuDR-2B_TV	3395	NA	no	Trichomonas vaginalis	unranked/Excavata	Parabasalia
MuDR-2_TV	2997	9 - 11	30	Trichomonas vaginalis	unranked/Excavata	Parabasalia
	BLAST results (9)			Trichomonas vaginalis	unranked/Excavata	Parabasalia
Phantom Ca	4390	9 - 10	34	Candida albicans	Fungi	Ascomycota - Saccharomycetes	2 - MULE-Ca
	BLAST result			Candida albicans	Fungi	Ascomycota - Saccharomycetes
Curupira2	5207	9	no	Schistosoma japonicum	Animalia	Platyhelminthes - Trematoda
	BLAST results (5)			Schistosoma japonicum	Animalia	Platyhelminthes - Trematoda	3 - Curupira
				Schistosoma curassoni	Animalia	Platyhelminthes - Trematoda
				Schistosoma mansoni	Animalia	Platyhelminthes - Trematoda
	BLAST result			Absidia glauca	Fungi	Mucorales	4 - MULE-Ag
MuDR-3_Ror	2484	9 - 10	40	Rhizopus oryzae	Fungi	Mucorales
	BLAST results (14)			Rhizopus delemar	Fungi	Mucorales	5 - MULE-Mucorales
				Phycomyces blakesleeanus	Fungi	Mucorales
MULE_1_CapOwc	5149	NA	no	Capsaspora owczarzaki	unranked/Opistokonta	unranked/Holozoa - Filozoa	6 - MULE-Co
	BLAST results (2)			Capsaspora owczarzaki	unranked/Opistokonta	unranked/Holozoa - Filozoa
MuDR-1_NV	5366	NA	177	Nematostella vectensis	Animalia	Cnidaria
				Exaiptasia pallida	Animalia	Cnidaria
	BLAST results (3)			Acropora digitifera	Animalia	Cnidaria
				Stylophora pistillata	Animalia	Cnidaria
Ghost	4986	?	no	Myzus cerasi	Animalia	Insecta - Hemiptera	7 - Ghost
				Myzus persicae	Animalia	Insecta - Hemiptera
	BLAST results (12)			Parasteatoda tepidariorum	Animalia	Arachnida
				Stegodyphus mimosarum	Animalia	Arachnida
				Acyrtosiphon pisum	Animalia	Insecta - Hemiptera
Spectre	9540	8	74	Myzus persicae	Animalia	Insecta - Hemiptera
Spectre Mp scaf. 64	9540	?	?	Myzus persicae	Animalia	Insecta - Hemiptera
Spectre Ap scaf. 151	8001	?	?	Acyrtosiphon pisum	Animalia	Insecta - Hemiptera
				Myzus persicae	Animalia	Insecta - Hemiptera
				Nilaparvata lugens	Animalia	Insecta - Hemiptera
				Centruroides sculpturatus	Animalia	Arachnida
				Acyrtosiphon pisum	Animalia	Insecta - Hemiptera
				Stegodyphus mimosarum	Animalia	Arachnida
				Parasteatoda tepidariorum	Animalia	Arachnida
				Bemisia tabaci	Animalia	Insecta - Hemiptera	8 - Spectre
	BLAST results (49)			Leptinotarsa decemlineata	Animalia	Insecta - Coleoptera
				Hyalomorpha halys	Animalia	Insecta - Hemiptera
				Centruroides sculpturatus	Animalia	Arachnida
				Tribolium castaneum	Animalia	Insecta - Coleoptera
				Dendroctonus ponderosae	Animalia	Insecta - Coleoptera
				Leptinotarsa decemlineata	Animalia	Insecta - Coleoptera
				Schizaphis graminum	Animalia	Insecta - Hemiptera
				Diuraphis noxia	Animalia	Insecta - Hemiptera
				Sipha flava	Animalia	Insecta - Hemiptera
MuDr-1x_AP	3643	NA	70	Acyrtosiphon pisum	Animalia	Insecta - Hemiptera
OON13910	BLAST results			Opisthorchis viverrini	Animalia	Platyhelminthes - Trematoda	9 - MULE-Ov
EEY69056	BLAST result			Phytophthora infestans	Stramenopiles	Oomycota	10 - MULE-Pi
MULE1_EI	2883	9	187	Entamoeba invadens	Amoebozoa	Archamoebae	11 - MULE1_EI
AMB613299	BLAST result			Entamoeba invadens	Amoebozoa	Archamoebae	12 - MULE-Ei
mosh117b06-p1k	protein			Entamoeba moshkovskii	Amoebozoa	Archamoebae
mosh004g04-q1k	protein			Entamoeba moshkovskii	Amoebozoa	Archamoebae
Emosh AM663113.1	protein			Entamoeba moshkovskii	Amoebozoa	Archamoebae	13 - EMULE
	BLAST results (14)			Entamoeba histolytica	Amoebozoa	Archamoebae
				Entamoeba dispar	Amoebozoa	Archamoebae
MuDR-6_HM	5227	NA	no	Hydra magnipapillata/vulgaris	Animalia	Cnidaria	14 - MuDR-6_HM
MuDR_1_Cgi	4318	NA	48	Crassostrea gigas	Animalia	Mollusca	15 - MULE-Cg
MuDR-2_Cgi	5146	NA	296	Crassostrea gigas	Animalia	Mollusca
MuDR1_SM	2547	9	46	Schmidtea mediterranea	Animalia	Platyhelminthes - Rhabditophora	Sm
MuDR3_SM	2543	NA	42	Schmidtea mediterranea	Animalia	Platyhelminthes - Rhabditophora
MuDR-34_PI	3338	NA	no	Phytophthora infestans	Stramenopiles	Oomycota
MuDR-24_PI	5691	NA	no	Phytophthora infestans	Stramenopiles	Oomycota
MuDR-32_PI	4177	NA	no	Phytophthora infestans	Stramenopiles	Oomycota
MuDR-5_PI	3559	NA	no	Phytophthora infestans	Stramenopiles	Oomycota
MuDR-30_PI	5080	NA	no	Phytophthora infestans	Stramenopiles	Oomycota
MuDR-26_PI	4716	NA	no	Phytophthora infestans	Stramenopiles	Oomycota
MuDR-35_PI	5406	NA	no	Phytophthora infestans	Stramenopiles	Oomycota
MuDRx-19_PI	5689	NA	no	Phytophthora infestans	Stramenopiles	Oomycota
MuDRx-22_PI	3695	NA	no	Phytophthora infestans	Stramenopiles	Oomycota
MuDRx-20_PI	4519	NA	no	Phytophthora infestans	Stramenopiles	Oomycota
MuDRx-21_PI	4216	NA	no	Phytophthora infestans	Stramenopiles	Oomycota
MuDRx-14_PI	3019	NA	no	Phytophthora infestans	Stramenopiles	Oomycota
MuDRx-17_PI	3075	NA	no	Phytophthora infestans	Stramenopiles	Oomycota	16 - MULE-Phytophthora_1
MuDRx-15_PI	2615	NA	no	Phytophthora infestans	Stramenopiles	Oomycota
MuDR-14_PI	4226	NA	no	Phytophthora infestans	Stramenopiles	Oomycota
MuDR-18_PI	4560	NA	no	Phytophthora infestans	Stramenopiles	Oomycota
MuDR-19_PI	4632	NA	no	Phytophthora infestans	Stramenopiles	Oomycota
MuDR-22_PI	4623	NA	71	Phytophthora infestans	Stramenopiles	Oomycota
MuDR-16_PI	4206	NA	no	Phytophthora infestans	Stramenopiles	Oomycota
MuDR-23_PI	4119	NA	no	Phytophthora infestans	Stramenopiles	Oomycota
MuDR-31_PI	3583	NA	no	Phytophthora infestans	Stramenopiles	Oomycota
MuDR-27_PI	4584	NA	no	Phytophthora infestans	Stramenopiles	Oomycota
MuDR-28_PI	4745	NA	no	Phytophthora infestans	Stramenopiles	Oomycota
MuDR-33_PI	4057	NA	no	Phytophthora infestans	Stramenopiles	Oomycota
MuDR-17_PI	4543	NA	no	Phytophthora infestans	Stramenopiles	Oomycota
MuDR-20_PI	4509	NA	no	Phytophthora infestans	Stramenopiles	Oomycota
				Phytophthora megakarya	Stramenopiles	Oomycota
	BLAST results (13)			Phytophthora parasitica	Stramenopiles	Oomycota
				Phytophthora cactorum	Stramenopiles	Oomycota
				Phytophthora sojae	Stramenopiles	Oomycota
Phantom Pi	2908	NA	no	Phytophthora infestans	Stramenopiles	Oomycota
MuDRx-3_PI	2908	NA	no	Phytophthora infestans	Stramenopiles	Oomycota
Phantom Ps 1	2510	NA	no	Phytophthora sojae	Stramenopiles	Oomycota
MuDRx-4_PI	2842	NA	80	Phytophthora infestans	Stramenopiles	Oomycota
MuDRx-9_PI	2879	NA	no	Phytophthora infestans	Stramenopiles	Oomycota
MuDRx-8_PI	3470	NA	no	Phytophthora infestans	Stramenopiles	Oomycota
Phantom Ps 2	2360	NA	no	Phytophthora sojae	Stramenopiles	Oomycota
MuDRx-1_PI	2270	9	60	Phytophthora infestans	Stramenopiles	Oomycota	17 - MuDRx-Phytophthora
MuDRx-6_PI	2186	NA	50	Phytophthora infestans	Stramenopiles	Oomycota
MuDRx-7_PI	1859	NA	40	Phytophthora infestans	Stramenopiles	Oomycota
MuDRx-10_PI	1927	NA	no	Phytophthora infestans	Stramenopiles	Oomycota
MuDRx-2_PI	1966	NA	no	Phytophthora infestans	Stramenopiles	Oomycota
				Phytophthora infestans	Stramenopiles	Oomycota
	BLAST results (11)			Phytophthora sojae	Stramenopiles	Oomycota
				Phytophthora parasitica	Stramenopiles	Oomycota
				Phytophthora palmivora	Stramenopiles	Oomycota
MuDR-1_TV	5335	9	100	Trichomonas vaginalis	unranked/Excavata	Parabasalia
Phantom Tv	2112	9	31	Trichomonas vaginalis	unranked/Excavata	Parabasalia	18 - MULE-Tv
	BLAST results (30)			Trichomonas vaginalis	unranked/Excavata	Parabasalia
MuDR-4_Cgi	2718	NA	no	Crassostrea gigas	Animalia	Mollusca
	BLAST results (4)			Crassostrea gigas	Animalia	Mollusca	19 - MULE-Mollusca
				Mizuhopecten yessoensis	Animalia	Mollusca
Phantom Cs	4006	9	613	Ciona savignyi	Animalia	Chordata - Tunicata
MuDR3x_SM	2211	NA	130	Schmidtea mediterranea	Animalia	Platyhelminthes - Rhabditophora
MuDR-3_Lsal	3533	NA	no	Lepeophtheirus salmonis	Animalia	Crustacea
MuDR1x_SM	2406	NA	37	Schmidtea mediterranea	Animalia	Platyhelminthes - Rhabditophora
MuDR4x_SM	1730	NA	32	Schmidtea mediterranea	Animalia	Platyhelminthes - Rhabditophora
MuDR2x_SM	1966	NA	20	Schmidtea mediterranea	Animalia	Platyhelminthes - Rhabditophora
Phantom Tc 3	2855	NA	?	Tribolium castaneum	Animalia	Insecta - Coleoptera
Phantom Gfi	1988	NA	?	Glypta funieranae ichnovirus	Virus	Polydnaviridae
Phantom Nv	2415	NA	no	Nasonia vitripennis	Animalia	Insecta - Diptera
Muta8 CH477223	3012	8	117	Aedes aegypti	Animalia	Insecta - Diptera
Muta5 CH477739	3497	10	136	Aedes aegypti	Animalia	Insecta - Diptera
Muta12 CH477713	2845	9	59	Aedes aegypti	Animalia	Insecta - Diptera	20 - Phantom
Muta13 CH477422	NA	NA	NA	Aedes aegypti	Animalia	Insecta - Diptera
Phantom Aae	2746	NA	69	Aedes aegypti	Animalia	Insecta - Diptera
Muta14 CH478369	2746	9	29	Aedes aegypti	Animalia	Insecta - Diptera	Muta
Muta2 CH477527	5259	8	176	Aedes aegypti	Animalia	Insecta - Diptera
Phantom Cp	4456	NA	NA	Culex pipiens	Animalia	Insecta - Diptera
Muta10 CH477269	5915	NA	34	Aedes aegypti	Animalia	Insecta - Diptera
Muta1 CH477986	3199	9	147	Aedes aegypti	Animalia	Insecta - Diptera
Muta1 CH478058	3199	8	147	Aedes aegypti	Animalia	Insecta - Diptera
MuDR7x_AP	2285	NA	104	Acyrtosiphon pisum	Animalia	Insecta - Hemiptera
Phantom Tc 2	2091	NA	18	Tribolium castaneum	Animalia	Insecta - Coleoptera
Spook	3102	8	90	Acyrtosiphon pisum	Animalia	Insecta - Hemiptera
	BLAST results (11)			Acyrtosiphon pisum	Animalia	Insecta - Hemiptera
				Schizaphis graminum	Animalia	Insecta - Hemiptera
Phantom Ts	3329	NA	?	Trichinella spiralis	Animalia	Nematoda	21 - MULE-Ts_1
A0A0V0SC12	BLAST result			Trichinella nelsoni	Animalia	Nematoda	22 - MULE-Tn_1
	BLAST results (2)			Trichinella spiralis	Animalia	Nematoda	23 - MULE-Ts_2
A0A0V0SB01	BLAST result			Trichinella nelsoni	Animalia	Nematoda	24 - MULE-Tn_2
	BLAST results (2)			Trichinella nelsoni	Animalia	Nematoda	25 - MULE-Tn_3
A0A0V1C993	BLAST result			Trichinella britovi	Animalia	Nematoda	26 - MULE-Tb_1
A0A0V1D5D5	BLAST result			Trichinella britovi	Animalia	Nematoda	27 - MULE-Tb_2
	BLAST results (2)			Trichinella sp. T9	Animalia	Nematoda	28 - MULE-TspT9_1
A0A0V0UN37	BLAST result			Trichinella sp. T9	Animalia	Nematoda	29 - MULE-TspT9_2
A0A0V0T596	BLAST result			Trichinella murrelli	Animalia	Nematoda	30 - MULE-Tm
A0A0V0WAH1	BLAST result			Trichinella sp. T6	Animalia	Nematoda	31 - MULE-TspT6
				Trichinella sp. T6	Animalia	Nematoda
				Trichinella sp. T9	Animalia	Nematoda
	BLAST results (9)			Trichinella murrelli	Animalia	Nematoda	32 - MULE-Trichinella_1
				Trichinella britovi	Animalia	Nematoda
				Trichinella nativa	Animalia	Nematoda
				Trichinella sp. T8	Animalia	Nematoda
				Trichinella sp. T6	Animalia	Nematoda
				Trichinella spiralis	Animalia	Nematoda
				Trichinella murrelli	Animalia	Nematoda
	BLAST results (41)			Trichinella britovi	Animalia	Nematoda	33 - MULE-Trichinella_2
				Trichinella nelsoni	Animalia	Nematoda
				Trichinella nativa	Animalia	Nematoda
				Trichinella papuae	Animalia	Nematoda
				Trichinella zimbabwensis	Animalia	Nematoda
				Trichinella patagoniensis	Animalia	Nematoda
				Trichinella sp. T8
				Trichinella sp. T9
				Trichinella sp. T6
				Trichinella spiralis	Animalia	Nematoda
				Trichinella murrelli	Animalia	Nematoda
	BLAST results (56)			Trichinella britovi	Animalia	Nematoda
				Trichinella nelsoni	Animalia	Nematoda	34 - MULE-Trichinella_3
				Trichinella nativa	Animalia	Nematoda
				Trichinella papuae	Animalia	Nematoda
				Trichinella zimbabwensis	Animalia	Nematoda
				Trichinella patagoniensis	Animalia	Nematoda
MULE-1_Cglob	3159	NA	51	Chaetomium globosum	Fungi	Ascomycota - Sordariomycetes
				Chaetomium globosum	Fungi	Ascomycota - Sordariomycetes
				Hirsutella minnesotensis	Fungi	Ascomycota - Sordariomycetes
	BLAST results (10)			Stachybotrys chartarum	Fungi	Ascomycota - Sordariomycetes
				Trichoderma harzanium	Fungi	Ascomycota - Sordariomycetes
				Pochonia chlamydosporia	Fungi	Ascomycota - Sordariomycetes
Mutyl CAF21314.1	7413	9 - 10	22	Yarrowia lipolytica	Fungi	Ascomycota - Saccharomycetes
	BLAST results (2)			Yarrowia lipolytica	Fungi	Ascomycota - Saccharomycetes
MuDR-5_Mad	3881	NA	126	Malus domestica	Plantae	Dicots - Rosids
MuDR-7_FV	3212	NA	?	Fragaria vesca	Plantae	Dicots - Rosids
MuDR-2_PI	3623	NA	61	Phytophthora infestans	Stramenopiles	Oomycota
MuDR-13_PI	2412	NA	60	Phytophthora infestans	Stramenopiles	Oomycota
MuDR-11_PI	3995	NA	63	Phytophthora infestans	Stramenopiles	Oomycota
MuDR-8_PI	3790	NA	220	Phytophthora infestans	Stramenopiles	Oomycota
MuDR-1_PPa	5196	NA	55	Physcomitrella patens	Plantae	Bryophyta
MuDR-12_PI	2820	NA	60	Phytophthora infestans	Stramenopiles	Oomycota
MuDR-9_PI	3469	NA	30	Phytophthora infestans	Stramenopiles	Oomycota
MuDR-6_PI	3565	NA	87	Phytophthora infestans	Stramenopiles	Oomycota
MuDR-7_PI	3407	NA	46	Phytophthora infestans	Stramenopiles	Oomycota
	BLAST result			Phytophthora cactorum	Stramenopiles	Oomycota
MuDR-3_PGr	6162	NA	120	Puccinia graminis	Fungi	Basidiomycota
MULE-2_Cglob	2499	NA	54	Chaetomium globosum	Fungi	Ascomycota - Sordariomycetes
MuDR-15_GM	6396	NA	76	Glycine max	Plantae	Dicots - Rosids
MuDR-1_PGr	5289	NA	65	Puccinia graminis	Fungi	Basidiomycota
				Puccinia coronata var. avenae	Fungi	Basidiomycota	35 - Hop
				Puccinia triticina	Fungi	Basidiomycota
	BLAST results (11)			Chaetomium globosum	Fungi	Ascomycota - Sordariomycetes
				Hirsutella minnesotensis	Fungi	Ascomycota - Sordariomycetes
				Puccinia striiformis	Fungi	Basidiomycota
Hop	3299	NA	99	Fusarium oxysporum	Fungi	Ascomycota - Sordariomycetes
MuDR-2_FO	2980	NA	84	Fusarium oxysporum	Fungi	Ascomycota - Sordariomycetes
MuDR-1_FO	2928	NA	85	Fusarium oxysporum	Fungi	Ascomycota - Sordariomycetes
				Fusarium oxysporum	Fungi	Ascomycota - Sordariomycetes
				Fusarium venenatum	Fungi	Ascomycota - Sordariomycetes
				Fusarium poae	Fungi	Ascomycota - Sordariomycetes
				Hirsutella minnesotensis	Fungi	Ascomycota - Sordariomycetes
				Purpureocilium lilacinum	Fungi	Ascomycota - Sordariomycetes
				Metarhizium anisopliae	Fungi	Ascomycota - Sordariomycetes
				Metarhizium guizhouense	Fungi	Ascomycota - Sordariomycetes
	BLAST results (67)			Metarhizium robertsii	Fungi	Ascomycota - Sordariomycetes
				Metarhizium majus	Fungi	Ascomycota - Sordariomycetes
				Gibberella mygamai	Fungi	Ascomycota - Sordariomycetes
				Chaetomium globosum	Fungi	Ascomycota - Sordariomycetes
				Talaromyces stipitatus	Fungi	Ascomycota - Eurotiomycetes
				Talaromyces marneffei	Fungi	Ascomycota - Eurotiomycetes
				Penicillium marneffei	Fungi	Ascomycota - Eurotiomycetes
				Beauveria bassiana	Fungi	Ascomycota - Sordariomycetes
				Cordyceps sp.	Fungi	Ascomycota - Sordariomycetes
MuDR-17_CCri	8749	NA	192	Chondrus crispus	Plantae	Rhodophyta	MULE-Cc
MuDR-9_CCri	9458	NA	580	Chondrus crispus	Plantae	Rhodophyta
MuDR-13_SBi	8141	NA	?	Sorghum bicolor	Plantae	Monocots - Commelinids
MuDR-4_SBi	6100	NA	?	Sorghum bicolor	Plantae	Monocots - Commelinids
MuDR-6_OS	7633	NA	?	Oryza sativa	Plantae	Monocots - Commelinids
MuDR-14_OS	17471	9	?	Oryza sativa	Plantae	Monocots - Commelinids
MuDR-43_OS	9073	NA	?	Oryza sativa	Plantae	Monocots - Commelinids
MuDR-69_OS	3779	NA	?	Oryza sativa	Plantae	Monocots - Commelinids
MuDR-34_OS	6569	NA	?	Oryza sativa	Plantae	Monocots - Commelinids
MuDR-83_OS	8546	NA	?	Oryza sativa	Plantae	Monocots - Commelinids
	BLAST result			Triticum aestivum	Plantae	Monocots - Commelinids
MuDR-6_FV	4622	NA	?	Fragaria vesca	Plantae	Dicots - Rosids
MuDR-1_TC	2631	NA	?	Theobroma cacao	Plantae	Dicots - Rosids
MuDR-21_VV	11895	8	?	Vitis vinifera	Plantae	Dicots - Rosids
MuDR-5_FV	3571	NA	?	Fragaria vesca	Plantae	Dicots - Rosids
MuDR-10_ATr	7696	NA	?	Amborella trichopoda	Plantae	Basal - Amborellales
MuDR-1_ATr	4850	NA	no	Amborella trichopoda	Plantae	Basal - Amborellales
MuDR-3_ATr	9852	NA	no	Amborella trichopoda	Plantae	Basal - Amborellales
MuDR-5_ATr	9666	9	no	Amborella trichopoda	Plantae	Basal - Amborellales
MuDR-12_ATr	5664	NA	?	Amborella trichopoda	Plantae	Basal - Amborellales
MuDR-4_ATr	8112	9	no	Amborella trichopoda	Plantae	Basal - Amborellales
MuDR-7_ATr	9455	9	no	Amborella trichopoda	Plantae	Basal - Amborellales
MuDR-1_Mad	2638	NA	no	Malus domestica	Plantae	Dicots - Rosids
MuDR-2_FV	2815	NA	?	Fragaria vesca	Plantae	Dicots - Rosids
MuDR-4_FV	2962	NA	?	Fragaria vesca	Plantae	Dicots - Rosids
MuDR-111_OS	7765	NA	no	Oryza sativa	Plantae	Monocots - Commelinids
MuDR-110_OS	7092	NA	57	Oryza sativa	Plantae	Monocots - Commelinids
MuDR-2_BDi	4409	NA	163	Brachypodium distachyon	Plantae	Monocots - Commelinids
MuDR-2_SBi	3442	NA	70	Sorghum bicolor	Plantae	Monocots - Commelinids
Jittery	3910	NA	181	Zea mays	Plantae	Monocots - Commelinids
MuDR-10_ZM	3542	NA	50	Zea mays	Plantae	Monocots - Commelinids
MuDR-8_ZM	10516	NA	?	Zea mays	Plantae	Monocots - Commelinids
MuDR-6_SBi	11209	NA	?	Sorghum bicolor	Plantae	Monocots - Commelinids
MuDR-18_SBi	29153	NA	50	Sorghum bicolor	Plantae	Monocots - Commelinids
MuDR-5_OS	17619	9	76	Oryza sativa	Plantae	Monocots - Commelinids
MuDR-17_OS	17068	9	?	Oryza sativa	Plantae	Monocots - Commelinids
MuDR-87_OS	14041	NA	?	Oryza sativa	Plantae	Monocots - Commelinids
MuDR-8_OS	15321	9 or 10	?	Oryza sativa	Plantae	Monocots - Commelinids
MuDR-21_OS	15405	9	?	Oryza sativa	Plantae	Monocots - Commelinids
MuDR-86_OS	14358	NA	?	Oryza sativa	Plantae	Monocots - Commelinids
MuDR-68_OS	15233	NA	?	Oryza sativa	Plantae	Monocots - Commelinids
	BLAST results (4)			Oryza sativa	Plantae	Monocots - Commelinids
				Triticum aestivum	Plantae	Monocots - Commelinids
MuDR-3_FV	2844	NA	?	Fragaria vesca	Plantae	Dicots - Rosids
MuDR-102_OS	2626	NA	?	Oryza sativa	Plantae	Monocots - Commelinids
MUJITOS2	4582	NA	172	Oryza sativa	Plantae	Monocots - Commelinids
MuDR-11_SBi	3255	NA	?	Sorghum bicolor	Plantae	Monocots - Commelinids
				Ananas comosus	Plantae	Monocots - Commelinids	36 - Jittery
				Hordeum vulgare	Plantae	Monocots - Commelinids
				Oryza brachyanta	Plantae	Monocots - Commelinids
				Oryza glaberrima	Plantae	Monocots - Commelinids
				Oryza sativa	Plantae	Monocots - Commelinids
				Zea mays	Plantae	Monocots - Commelinids
	BLAST results (35)			Panicum halii	Plantae	Monocots - Commelinids
				Setaria italica	Plantae	Monocots - Commelinids
				Sorghum bicolor	Plantae	Monocots - Commelinids
				Oryza officinalis	Plantae	Monocots - Commelinids
				Oryza minuta	Plantae	Monocots - Commelinids
				Panicum virgatum	Plantae	Monocots - Commelinids
				Brachypodium distachyon	Plantae	Monocots - Commelinids
MuDR-16_ALy	4017	NA	234	Arabidopsis lyrata	Plantae	Dicots - Rosids
				Fagus sylvatica	Plantae	Dicots - Rosids
	BLAST results (9)			Capsella rubella	Plantae	Dicots - Rosids
				Brassica oleracea	Plantae	Dicots - Rosids
				Eutrema salsugineum	Plantae	Dicots - Rosids
	BLAST results (3)			Nelumbo nucifera	Plantae	Dicots - Proteales
				Oryza sativa	Plantae	Monocots - Commelinids
MuDR-4_TC	4263	NA	280	Theobroma cacao	Plantae	Dicots - Rosids
MuDR-35_OS	4020	NA	81	Oryza sativa	Plantae	Monocots - Commelinids
MuDR-36_OS	4069	NA	?	Oryza sativa	Plantae	Monocots - Commelinids
MuDR-65_OS	4186	NA	?	Oryza sativa	Plantae	Monocots - Commelinids
	BLAST results (2)			Oryza sativa	Plantae	Monocots - Commelinids
				Prunus persica	Plantae	Dicots - Rosids
	BLAST results (7)			Handroanthus impetiginosus	Plantae	Dicots - Asterids
				Actinidia chinensis	Plantae	Dicots - Asterids
				Cajanus cajan	Plantae	Dicots - Rosids
MuDR-2_Mad	4021	NA	292	Malus domestica	Plantae	Dicots - Rosids
MuDR-8_Mad	6240	NA	290	Malus domestica	Plantae	Dicots - Rosids
				Trifolium pratense	Plantae	Dicots - Rosids
	BLAST results (7)			Trifolium subterraneum	Plantae	Dicots - Rosids
				Cicer arietinum	Plantae	Dicots - Rosids
MUMET1	5337	NA	91	Medicago truncatula	Plantae	Dicots - Rosids
				Trifolium pratense	Plantae	Dicots - Rosids
	BLAST results (14)			Trifolium subterraneum	Plantae	Dicots - Rosids
				Fagus sylvatica	Plantae	Dicots - Rosids
				Cajanus cajan	Plantae	Dicots - Rosids
MuDR-91_OS	3499	NA	59	Oryza sativa	Plantae	Monocots - Commelinids
MuDR-90_OS	3474	NA	84	Oryza sativa	Plantae	Monocots - Commelinids
MuDR-56_OS	5255	NA	no	Oryza sativa	Plantae	Monocots - Commelinids
MUTRIM1	4698	NA	39	Triticum monococcum	Plantae	Monocots - Commelinids
				Aegilops tauschii	Plantae	Monocots - Commelinids
				Triticum aestivum	Plantae	Monocots - Commelinids
	BLAST results (34)			Oryza sativa	Plantae	Monocots - Commelinids
				Panicum halii	Plantae	Monocots - Commelinids
				Triticum monococcum	Plantae	Monocots - Commelinids
MuDR1_TP	4482	no	123	Thalassiosira pseudonana	Stramenopiles	Diatoms
MuDR2_TP	3274	no	no	Thalassiosira pseudonana	Stramenopiles	Diatoms
MuDR-1_PTc	4295	NA	124	Phaeodactylum tricornutum	Stramenopiles	Diatoms	37 - MULE-Diatoms
MuDR-2_PTc	5362	NA	no	Phaeodactylum tricornutum	Stramenopiles	Diatoms
	BLAST results (3)			Phaeodactylum tricornutum	Stramenopiles	Diatoms
MuDR-18_CCri	4482	9	no	Chondrus crispus	Plantae	Rhodophyta
MuDR-10_CCri	3713	NA	244	Chondrus crispus	Plantae	Rhodophyta	38 - MULE-Cc
MuDR-16_CCri	3735	NA	641	Chondrus crispus	Plantae	Rhodophyta
MuDR-38_PI	3599	NA	81	Phytophthora infestans	Stramenopiles	Oomycota
MuDR-3_PI	2796	NA	67	Phytophthora infestans	Stramenopiles	Oomycota	39 - MULE-Phytophthora_2
	BLAST results			Phytophthora nicotianae	Stramenopiles	Oomycota
MuDR4_SM	1981	NA	53	Schmidtea mediterranea	Animalia	Platyhelminthes - Rhabditophora	40 - MuDR-4_SM
C. melo	BLAST results (11)			Cucumis melo	Plantae	Dicots - Rosids	41 - MULE-Cm
MuDR-5_STu	16874	NA	no	Solanum tuberosum	Plantae	Dicots - Asterids
				Nicotiana tabacum	Plantae	Dicots - Asterids
				Solanum pennellii	Plantae	Dicots - Asterids	42 - MULE-Solanaceae_1
	BLAST results (10)			Solanum tuberosum	Plantae	Dicots - Asterids
				Nicotiana attenuata	Plantae	Dicots - Asterids
				Nicotiana sylvestris	Plantae	Dicots - Asterids
				Capsicum annuum	Plantae	Dicots - Asterids
	BLAST results (25)			Capsicum chinense	Plantae	Dicots - Asterids	43 - MULE-Capsicum
				Capsicum baccatum	Plantae	Dicots - Asterids
MuDR-4_STu	8649	9	no	Solanum tuberosum	Plantae	Dicots - Asterids
				Solanum pennellii	Plantae	Dicots - Asterids
				Solanum tuberosum	Plantae	Dicots - Asterids
				Capsicum annuum	Plantae	Dicots - Asterids
	BLAST results (51)			Capsicum chinense	Plantae	Dicots - Asterids	44 - MULE-Solanaceae_2
				Capsicum baccatum	Plantae	Dicots - Asterids
				Solanum bulbocastanum	Plantae	Dicots - Asterids
				Phytophthora sojae	Stramenopiles	Oomycota
				Solanum lycopersicum	Plantae	Dicots - Asterids
MuDR-3_TC	6623	NA	46	Theobroma cacao	Plantae	Dicots - Rosids
MuDR-5_VV	9997	9	no	Vitis vinifera	Plantae	Dicots - Rosids
MuDR-3_VV	9278	NA	160	Vitis vinifera	Plantae	Dicots - Rosids
MuDR-4_VV	7205	9	144	Vitis vinifera	Plantae	Dicots - Rosids
MuDR-9_Mad	4048	NA	148	Malus domestica	Plantae	Dicots - Rosids
MuDR-10_Mad	3826	NA	86	Malus domestica	Plantae	Dicots - Rosids
MuDR-8_FV	3991	NA	51	Fragaria vesca	Plantae	Dicots - Rosids
	BLAST results (27)			Theobroma cacao	Plantae	Dicots - Rosids
				Herrania umbratica	Plantae	Dicots - Rosids
CUMULE	12078	NA	102	Cucumis melo	Plantae	Dicots - Rosids
				Cucumis melo	Plantae	Dicots - Rosids
	BLAST results (42)			Momordica charantia	Plantae	Dicots - Rosids
				Cucumis sativa	Plantae	Dicots - Rosids
MuDR-5_ALy	9235	NA	?	Arabidopsis lyrata	Plantae	Dicots - Rosids
MuDR-13_ALy	8471	NA	62	Arabidopsis lyrata	Plantae	Dicots - Rosids
MuDR-1_BRa	9353	NA	174	Brassica rapa	Plantae	Dicots - Rosids
VANDAL14	12268	9	no	Arabidopsis thaliana	Plantae	Dicots - Rosids
MuDR-4_ALy	15641	NA	no	Arabidopsis lyrata	Plantae	Dicots - Rosids
VANDAL5	17915	9	no	Arabidopsis thaliana	Plantae	Dicots - Rosids
VANDAL5A	7727	NA	no	Arabidopsis thaliana	Plantae	Dicots - Rosids
VANDAL1	15093	9	no	Arabidopsis thaliana	Plantae	Dicots - Rosids
MuDR-7_ALy	14480	NA	no	Arabidopsis lyrata	Plantae	Dicots - Rosids
VANDAL2	15253	NA	no	Arabidopsis thaliana	Plantae	Dicots - Rosids
MuDR-1_ALy	13726	NA	no	Arabidopsis lyrata	Plantae	Dicots - Rosids
				Brassica napus	Plantae	Dicots - Rosids
				Arabidopsis thaliana	Plantae	Dicots - Rosids
				Eutrema salsugineum	Plantae	Dicots - Rosids	45 - VANDAL
				Camelina sativa	Plantae	Dicots - Rosids
	BLAST results (84)			Arabidopsis lyrata	Plantae	Dicots - Rosids
				Capsella rubella	Plantae	Dicots - Rosids
				Noccaea caerulescens	Plantae	Dicots - Rosids
				Brassica rapa	Plantae	Dicots - Rosids
				Raphanus sativus	Plantae	Dicots - Rosids
				Brassica oleracea	Plantae	Dicots - Rosids
VANDAL17	8911	9	no	Arabidopsis thaliana	Plantae	Dicots - Rosids
MuDR-4_Epa	7945	NA	no	Eutrema parvulum	Plantae	Dicots - Rosids
MuDR-15_ALy	2724	NA	no	Arabidopsis lyrata	Plantae	Dicots - Rosids
VANDAL21	8244	9	no	Arabidopsis thaliana	Plantae	Dicots - Rosids
VANDAL6	8390	9	no	Arabidopsis thaliana	Plantae	Dicots - Rosids
VANDAL8	9577	9	no	Arabidopsis thaliana	Plantae	Dicots - Rosids
MuDR-12_ALy	8639	NA	no	Arabidopsis lyrata	Plantae	Dicots - Rosids
VANDAL7	12362	9	no	Arabidopsis thaliana	Plantae	Dicots - Rosids
				Noccaea caerulescens	Plantae	Dicots - Rosids
				Arabidopsis thaliana	Plantae	Dicots - Rosids
				Capsella rubella	Plantae	Dicots - Rosids
				Arabidopsis lyrata	Plantae	Dicots - Rosids
				Camelina sativa	Plantae	Dicots - Rosids
	BLAST results (94)			Eutrema salsugineum	Plantae	Dicots - Rosids
				Arabis alpina	Plantae	Dicots - Rosids
				Brassica oleracea	Plantae	Dicots - Rosids
				Brassica rapa	Plantae	Dicots - Rosids
				Raphanus sativus	Plantae	Dicots - Rosids
				Brassica napus	Plantae	Dicots - Rosids
MuDR-9_OS	7464	9	45	Oryza sativa	Plantae	Monocots - Commelinids	46 - MuDR-9_OS
MuDR1_HV	6172	NA	111	Hordeum vulgare	Plantae	Monocots - Commelinids
MuDR-13_OS	11911	NA	14	Oryza sativa	Plantae	Monocots - Commelinids
MuDR-1_BDi	9191	NA	60	Brachypodium distachyon	Plantae	Monocots - Commelinids
MuDR2_OS	6770	NA	121	Oryza sativa	Plantae	Monocots - Commelinids
MuDR3_OS	8604	NA	80	Oryza sativa	Plantae	Monocots - Commelinids
MuDR1B_OS	9157	NA	300	Oryza sativa	Plantae	Monocots - Commelinids
MuDR1C_OS	9437	NA	66	Oryza sativa	Plantae	Monocots - Commelinids	47 - MULE-Monocots
MuDR1_OS	8052	NA	421	Oryza sativa	Plantae	Monocots - Commelinids
				Triticum aestivum	Plantae	Monocots - Commelinids
				Oryza meridionalis	Plantae	Monocots - Commelinids
	BLAST results (12)			Brachypodium distachyon	Plantae	Monocots - Commelinids
				Hordeum vulgare	Plantae	Monocots - Commelinids
				Aegilops tauschii	Plantae	Monocots - Commelinids
MuDR-9_SBi	9770	NA	245	Sorghum bicolor	Plantae	Monocots - Commelinids
MDR1	7383	NA	373	Oryza sativa	Plantae	Monocots - Commelinids
MDR2	6957	NA	193	Oryza sativa	Plantae	Monocots - Commelinids
MDR3	6978	NA	147	Oryza sativa	Plantae	Monocots - Commelinids
MuDR-12_SBi	10043	NA	?	Sorghum bicolor	Plantae	Monocots - Commelinids	48 - MDR
MuDR-6_ZM	8721	NA	132	Zea mays	Plantae	Monocots - Commelinids
MuDR-3_SBi	10060	NA	235	Sorghum bicolor	Plantae	Monocots - Commelinids
MuDR1_ZM	8720	NA	32	Zea mays	Plantae	Monocots - Commelinids
	BLAST results (23)			Setaria italica	Plantae	Monocots - Commelinids
				Oryza sativa	Plantae	Monocots - Commelinids
MUDRAVI2	10808	NA	190	Vitis vinifera	Plantae	Dicots - Rosids
MuDR-8_VV	10697	NA	80	Vitis vinifera	Plantae	Dicots - Rosids
MuDR-4_NS	9017	NA	146	Nicotiana sylvestris	Plantae	Dicots - Asterids
MuDR-1B_NS	10235	NA	122	Nicotiana sylvestris	Plantae	Dicots - Asterids
MuDR-1_NS	9447	NA	82	Nicotiana sylvestris	Plantae	Dicots - Asterids
				Capsicum annuum	Plantae	Dicots - Asterids
				Solanum lycopersicum	Plantae	Dicots - Asterids
				Solanum tuberosum	Plantae	Dicots - Asterids
				Solanum pennellii	Plantae	Dicots - Asterids
				Nicotiana sylvestris	Plantae	Dicots - Asterids
				Nicotiana attenuata	Plantae	Dicots - Asterids
	BLAST results (81)			Capsicum baccatum	Plantae	Dicots - Asterids
				Lactuca sativa	Plantae	Dicots - Asterids
				Helianthus annuus	Plantae	Dicots - Asterids
				Fagus sylvatica	Plantae	Dicots - Rosids	49 - MUDRAVI2
				Arabidopsis thaliana	Plantae	Dicots - Rosids
				Sesamum indicum	Plantae	Dicots - Asterids
				Cucumis melo	Plantae	Dicots - Rosids
MuDR-6_VV	10060	9	no	Vitis vinifera	Plantae	Dicots - Rosids
MuDR-11N_VV	4011	NA	no	Vitis vinifera	Plantae	Dicots - Rosids
	BLAST result			Vitis vinifera	Plantae	Dicots - Rosids
MuDR-7_GM	7958	NA	126	Glycine max	Plantae	Dicots - Rosids
MuDR-5_GR	7783	NA	253	Gossypium raimondii	Plantae	Dicots - Rosids
MuDR-1_AIp	3498	NA	290	Arachis ipaensis	Plantae	Dicots - Rosids
				Lupinus angustifolius	Plantae	Dicots - Asterids
				Gossypium raimondii	Plantae	Dicots - Rosids
	BLAST results (33)			Gossypium kirkii	Plantae	Dicots - Rosids
				Gossypium hirsutum	Plantae	Dicots - Rosids
				Gossypium arboreum	Plantae	Dicots - Rosids
				Gossypium barbadense	Plantae	Dicots - Rosids
MuDR-6_ATr	8535	9	261	Amborella trichopoda	Plantae	Amborellales
MuDR-13B_ATr	8085	NA	135	Amborella trichopoda	Plantae	Amborellales
MuDR-13_ATr	7887	NA	202	Amborella trichopoda	Plantae	Amborellales
				Amborella trichopoda	Plantae	Amborellales
				Solanum lycopersicum	Plantae	Dicots - Asterids
				Arabis alpina	Plantae	Dicots - Rosids
				Oryza sativa	Plantae	Monocots - Commelinids
				Corchorus capsularis	Plantae	Dicots - Rosids
				Actinidia chinensis	Plantae	Dicots - Asterids
	BLAST results (17)			Daucus carota	Plantae	Dicots - Asterids
				Lactuca sativa	Plantae	Dicots - Asterids
				Cynara cardunculus	Plantae	Dicots - Asterids
				Solanum lycopersicum	Plantae	Dicots - Asterids
				Sesamum indicum	Plantae	Dicots - Rosids
				Pheonix dactylifera	Plantae	Monocots - Commelinids
				Zea mays	Plantae	Monocots - Commelinids
				Setaria italica	Plantae	Monocots - Commelinids
MUDRB_PT	4581	NA	79	Citrus trifoliata	Plantae	Dicots - Rosids
MuDR-8_SBi	5044	NA	263	Sorghum bicolor	Plantae	Monocots - Commelinids
ATMU3	4853	NA	280	Arabidopsis thaliana	Plantae	Dicots - Rosids
ATMU1	4929	10	280	Arabidopsis thaliana	Plantae	Dicots - Rosids
ATMU2	4444	NA	290	Arabidopsis thaliana	Plantae	Dicots - Rosids
MuDR-6_STu	4119	NA	185	Solanum tuberosum	Plantae	Dicots - Asterids
MuDr5_OS	5952	NA	46	Oryza sativa	Plantae	Monocots - Commelinids
MuDR-7_Mad	5371	NA	199	Malus domestica	Plantae	Dicots - Rosids
SHAMUDRA3	5499	9	239	Medicago truncatula	Plantae	Dicots - Rosids
MuDR-1_ECa	5327	NA	74	Eucalyptus camaldulensis	Plantae	Dicots - Rosids
MuDR-1_PPe	5103	NA	275	Prunus persica	Plantae	Dicots - Rosids
MuDR-9_FV	5260	NA	121	Fragaria vesca	Plantae	Dicots - Rosids
				Oryza sativa	Plantae	Monocots - Commelinids
				Gossypium hirsutum	Plantae	Dicots - Rosids
				Gossypium arboreum	Plantae	Dicots - Rosids
				Nicotiana tabacum	Plantae	Dicots - Asterids
				Artemisia annua	Plantae	Dicots - Asterids
				Ananas comosus	Plantae	Monocots - Commelinids
				Aegilops tauschii	Plantae	Monocots - Commelinids
				Triticum urartu	Plantae	Monocots - Commelinids
				Triticum aestivum	Plantae	Monocots - Commelinids
				Brachypodium distachyon	Plantae	Monocots - Commelinids
	BLAST results (119)			Sorghum bicolor	Plantae	Monocots - Commelinids
				Oryza brachyanta	Plantae	Monocots - Commelinids
				Setaria italica	Plantae	Monocots - Commelinids
				Rosa chinensis	Plantae	Dicots - Rosids
				Prunus persica	Plantae	Dicots - Rosids
				Medicago truncatula	Plantae	Dicots - Rosids
				Vitis vinifera	Plantae	Dicots - Rosids
				Fragaria vesca	Plantae	Dicots - Rosids
				Eucalyptus grandis	Plantae	Dicots - Rosids
				Prunus avium	Plantae	Dicots - Rosids
				Prunus mume	Plantae	Dicots - Rosids
				Malus domestica	Plantae	Dicots - Rosids	50 - MUDR
				Pyrus bretschneideri	Plantae	Dicots - Rosids
MuDR-33_OS	4779	NA	67	Oryza sativa	Plantae	Monocots - Commelinids
MuDR-113_OS	4913	NA	108	Oryza sativa	Plantae	Monocots - Commelinids
OSMU6	5225	NA	135	Oryza sativa	Plantae	Monocots - Commelinids
MuDR-94_OS	5053	NA	320	Oryza sativa	Plantae	Monocots - Commelinids
	BLAST results (3)			Oryza sativa	Plantae	Monocots - Commelinids
MuDR-14_SBi	5016	NA	118	Sorghum bicolor	Plantae	Monocots - Commelinids
MuDR-15_SBi	5174	NA	123	Sorghum bicolor	Plantae	Monocots - Commelinids
MuDR-78_OS	5104	NA	250	Oryza sativa	Plantae	Monocots - Commelinids
OSMU5	4881	NA	320	Oryza sativa	Plantae	Monocots - Commelinids
MuDR-19_SBi	4834	NA	200	Sorghum bicolor	Plantae	Monocots - Commelinids
MuDR-10_OS	4890	9	205	Oryza sativa	Plantae	Monocots - Commelinids
				Oryza sativa	Plantae	Monocots - Commelinids
				Panicum virgatum	Plantae	Monocots - Commelinids
	BLAST results (11)			Triticum aestivum	Plantae	Monocots - Commelinids
				Zea mays	Plantae	Monocots - Commelinids
				Arundo donax	Plantae	Monocots - Commelinids
MuDR-108_OS	4233	NA	88	Oryza sativa	Plantae	Monocots - Commelinids
MuDR-109_OS	4591	NA	133	Oryza sativa	Plantae	Monocots - Commelinids
MUDR	4942	NA	251	Zea mays	Plantae	Monocots - Commelinids
RMU1A23	4144	NA	193	Oryza sativa	Plantae	Monocots - Commelinids
MuDR-82_OS	4890	NA	132	Oryza sativa	Plantae	Monocots - Commelinids
MuDR-99_OS	4118	NA	173	Oryza sativa	Plantae	Monocots - Commelinids
MuDR-106_OS	4620	NA	167	Oryza sativa	Plantae	Monocots - Commelinids
				Arundo donax	Plantae	Monocots - Commelinids
				Oryza sativa	Plantae	Monocots - Commelinids
				Triticum aestivum	Plantae	Monocots - Commelinids
				Zea mays	Plantae	Monocots - Commelinids
				Sorghum bicolor	Plantae	Monocots - Commelinids
				Oryza minuta	Plantae	Monocots - Commelinids
	BLAST results (101)			Oryza brachyanta	Plantae	Monocots - Commelinids
				Oryza glaberrima	Plantae	Monocots - Commelinids
				Setaria italica	Plantae	Monocots - Commelinids
				Saccharum hybrid	Plantae	Monocots - Commelinids
				Saccharum officinarum	Plantae	Monocots - Commelinids
				Oryza meridionalis	Plantae	Monocots - Commelinids
				Aegilops tauschii	Plantae	Monocots - Commelinids
				Panicum halii	Plantae	Monocots - Commelinids
MuDR-11_ATr	7898	NA	30	Amborella trichopoda	Plantae	Amborellales
MuDR-1_PSo	4130	NA	40	Phytophthora sojae	Stramenopiles	Oomycota
MuDR-37_PI	3795	NA	55	Phytophthora infestans	Stramenopiles	Oomycota
MuDR-2_PPI	3411	NA	33	Phytophthora parasitica	Stramenopiles	Oomycota	Phytophthora
MULE-1_PI	3197	NA	53	Phytophthora infestans	Stramenopiles	Oomycota
MuDR-2_PSo	3352	NA	52	Phytophthora sojae	Stramenopiles	Oomycota
MuDR-13_VV	9685	NA	no	Vitis vinifera	Plantae	Dicots - Rosids
MUDRAVI1	17723	NA	63	Vitis vinifera	Plantae	Dicots - Rosids
MuDR-9_VV	10453	NA	78	Vitis vinifera	Plantae	Dicots - Rosids
MuDR-12_VV	10585	9	423-447	Vitis vinifera	Plantae	Dicots - Rosids
MuDR-18_VV	16580	9	255-263	Vitis vinifera	Plantae	Dicots - Rosids
	BLAST results (119)			Corchorus capsularis	Plantae	Dicots - Rosids
				Vitis vinifera	Plantae	Dicots - Rosids
178 different species
119 different genera
