# Supplementary material for: Evolution of Mutator transposable elements across eukaryotic diversity
Source: Mob DNA. 2019 Mar 21;10:12. doi: 10.1186/s13100-019-0153-8 (PMC6446971; doi:10.1186/s13100-019-0153-8)
Supplement: Supplementary file 6 — Output trees from ClusterPicker with each inferred cluster coloured alternately, at the genetic distance thresholds of: 2.6, 3.6, and 4.2%. (ZIP 170 kb) [file 13100_2019_153_MOESM6_ESM.zip]

Archive with 3 entries (3 files):
- Additional-file-5_ClusterPicker-groups_gen-distance-3-6.fig
- Additional-file-6_ClusterPicker-groups_gen-distance-4-2.fig
- Additional-file_4_ClusterPicker-groups_gen-distance-2-6.fig
