# Supplementary material for: Evolution of Mutator transposable elements across eukaryotic diversity
Source: Mob DNA. 2019 Mar 21;10:12. doi: 10.1186/s13100-019-0153-8 (PMC6446971; doi:10.1186/s13100-019-0153-8)
Supplement: Supplementary file 6 — Output trees from ClusterPicker with each inferred cluster coloured alternately, at the genetic distance thresholds of: 2.6, 3.6, and 4.2%. (ZIP 170 kb) [file 13100_2019_153_MOESM6_ESM.zip › Additional-file-6_ClusterPicker-groups_gen-distance-4-2.fig]

#NEXUS
begin taxa;
	dimensions ntax=1631;
	taxlabels
	Clust10_AY223190-1_Schistosoma_japonicum_ZZD189[&!color=#ff0000]
	Clust10_CB-24373-1_Curupira2_Schistosoma-japonicum_165[&!color=#ff0000]
	Clust10_tr-A0A183KND9-A0A183KND9_9TREM_Schistosoma_curassoni[&!color=#ff0000]
	Clust10_tr-A0A183KU44-A0A183KU44_9TREM_Schistosoma_curassoni[&!color=#ff0000]
	Clust10_tr-G4V8W1-G4V8W1_SCHMA_Putative_zinc_finger_Schistosoma_mansoni[&!color=#ff0000]
	Clust10_tr-Q5DGJ9-Q5DGJ9_SCHJA_Schistosoma_japonicum[&!color=#ff0000]
	Clust1_E-moshkovskii_Emosh_AM663113-1_mosh131h06-q1k_118[&!color=#ff9500]
	Clust1_EAL44239-2_EHI001750_E-histolytica_173[&!color=#ff9500]
	Clust1_EDS88760-1_EHI060010_E-histolytica_171[&!color=#ff9500]
	Clust1_EMD45936-1_EHI5A214540_E-histolytica_173[&!color=#ff9500]
	Clust1_GAT96697-1_CL6EHI001750_E-histolytica_171[&!color=#ff9500]
	Clust1_GAT99538-1_CL6EHI060010_Entamoeba-histolytica_172[&!color=#ff9500]
	Clust1_XM_001914429-1_Entamoeba_histolytica_HM-1IMSS_EHI_060010[&!color=#ff9500]
	Clust1_mosh004g04-q1k_124[&!color=#ff9500]
	Clust1_mosh117b06-p1k_157[&!color=#ff9500]
	Clust1_tr-A0A175JSP6-A0A175JSP6_ENTHI_Entamoeba_histolytica[&!color=#ff9500]
	Clust1_tr-B0E7F1-B0E7F1_ENTDS_Entamoeba_dispar_strainATCC-PRA-260_SAW760[&!color=#ff9500]
	Clust1_tr-B0EAD6-B0EAD6_ENTDS_Entamoeba_dispar_strainATCC-PRA-260_SAW760[&!color=#ff9500]
	Clust1_tr-B0EEY0-B0EEY0_ENTDS_Entamoeba_dispar_strainATCC-PRA-260_SAW760[&!color=#ff9500]
	Clust1_tr-B0EFY3-B0EFY3_ENTDS_Entamoeba_dispar_strainATCC-PRA-260_SAW760[&!color=#ff9500]
	Clust1_tr-M2RJ81-M2RJ81_ENTHI_Entamoeba_histolytica_KU27[&!color=#ff9500]
	Clust1_tr-M2S3R9-M2S3R9_ENTHI_Entamoeba_histolytica_KU27[&!color=#ff9500]
	Clust2_AB013393-2_Arabidopsis_thaliana_chromosome_5_P1_cloneMJE4[&!color=#009900]
	Clust2_AB017065-1_Arabidopsis_thaliana_genomic_DNA_chromosome_5_P1_cloneMFC16[&!color=#009900]
	Clust2_AB023047-1_Oryza_sativa_Japonica_rice_mutator_element_RMu1-A23[&!color=#009900]
	Clust2_AB024037-1_Arabidopsis_thaliana_chromosome_5_P1_cloneMSK10[&!color=#009900]
	Clust2_AB025605-1_Arabidopsis_thaliana_chromosome_5_cloneF5H8[&!color=#009900]
	Clust2_AB046438-1_Arabidopsis_thaliana_DNA_chromosome_5_centromereT3E2[&!color=#009900]
	Clust2_AC002423-3_Genomic_for_Arabidopsis_thaliana_BAC_T23E23[&!color=#009900]
	Clust2_AC002983-1_Arabidopsis_thaliana_BAC_T3F12_from_chromosome_IV_near_24[&!color=#009900]
	Clust2_AC005897-3_Arabidopsis_thaliana_chromosome_2_clone_T10J7[&!color=#009900]
	Clust2_AC006161-3_Arabidopsis_thaliana_chromosome_2_clone_T14A4[&!color=#009900]
	Clust2_AC006216-1_Arabidopsis_thaliana_chromosome_1_F5F19[&!color=#009900]
	Clust2_AC006228-5_Genomic_for_Arabidopsis_thaliana_BAC_F5J5[&!color=#009900]
	Clust2_AC006304-4_Arabidopsis_thaliana_chromosome_2_clone_T1O16_map_mi398[&!color=#009900]
	Clust2_AC007134-10_Arabidopsis_thaliana_chromosome_2_clone_F7H1[&!color=#009900]
	Clust2_AC007505-4_Arabidopsis_thaliana_chromosome_I_BAC_F28L22[&!color=#009900]
	Clust2_AC007894-2_Arabidopsis_thaliana_chromosome_1_F21H2[&!color=#009900]
	Clust2_AC007915-3_Genomic_for_Arabidopsis_thaliana_F27F5_chromosome_I[&!color=#009900]
	Clust2_AC009992-7_Arabidopsis_thaliana_chromosome_III_BAC_T4P3[&!color=#009900]
	Clust2_AC012375-3_Genomic_for_Arabidopsis_thaliana_T22C5_chromosome_I[&!color=#009900]
	Clust2_AC012392-1_Arabidopsis_thaliana_clone_C17L7_Chromosome_IV[&!color=#009900]
	Clust2_AC037197-2_Oryza_sativa_Japonica_chromosome_10_clone_OSJNBa0065H03[&!color=#009900]
	Clust2_AC051632-18_Oryza_sativa_chromosome_10_OSJNBa0012L23[&!color=#009900]
	Clust2_AC074105-3_Oryza_sativa_chromosome_10_clone_OSJNBa0030B02[&!color=#009900]
	Clust2_AC083944-8_Genomicfor_Oryza_sativa_Nipponbare_clone_OSJNBa0047G15_chromosome_10[&!color=#009900]
	Clust2_AC084221-7_Arabidopsis_thaliana_chromosome_1_F14G11[&!color=#009900]
	Clust2_AC091494-9_Oryza_sativa_chromosome_3_OSJNBa0070N04[&!color=#009900]
	Clust2_AC097175-2_Oryza_sativa_Japonica_cultivar_Nipponbare_chromosome_5_clone_OJ1119_H02[&!color=#009900]
	Clust2_AC120308-3_Oryza_sativa_Japonica_cultivar_Nipponbare_chromosome_11_clone_OSJNBb0070D17_G44[&!color=#009900]
	Clust2_AC130601-2_Oryza_sativa_Japonica_cultivar_Nipponbare_chromosome_5_clone_OSJNBb0108E17[&!color=#009900]
	Clust2_AC145127-1_Oryza_sativa_Japonica_chromosome_10_clone_Pseudo10p0-0-10p4-4[&!color=#009900]
	Clust2_AC145325-3_Oryza_sativa_Japonica_Nipponbare_chromosome_11_clone_OSJNBb0034E03[&!color=#009900]
	Clust2_AC145811-2_Oryza_sativa_Japonica_cultivar_Nipponbare_chromosome_3_clone_OSJNBb0088L13[&!color=#009900]
	Clust2_AC151930-2_Phaeodactylum-tricornutum_cloneJGIAHOK-9H20[&!color=#009900]
	Clust2_AC171734-2_Solanum_lycopersicum_chromosome_11_clone_C11HBa0064J13[&!color=#009900]
	Clust2_AC189356-2_Brassica_rapa_subsp-pekinensis_clone_KBrB043O20[&!color=#009900]
	Clust2_AC211020-2_Solanum_lycopersicum_chromosome_6_clone_C06HBa0003K02[&!color=#009900]
	Clust2_AC215433-2_Solanum_lycopersicum_chromosome_2_clone_C02HBa0280E02[&!color=#009900]
	Clust2_AC231507-1_Oryza_minuta_clone_OM_Ba0119A12[&!color=#009900]
	Clust2_AC232337-2_Oryza_minuta_clone_OM_Ba0147P17[&!color=#009900]
	Clust2_AC232490-1_Brassica_rapa_subsp-pekinensis_clone_KBrB049A09[&!color=#009900]
	Clust2_AC232901-1_Oryza_officinalis_clone_OO_Ba0119O21[&!color=#009900]
	Clust2_AC238908-8_Solanum_lycopersicum_strain_Heinz_1706_chromosome_1_clone_hba-126f9_map_1[&!color=#009900]
	Clust2_AC239432-2_Solanum_lycopersicum_strain_Heinz_1706_chromosome_1_clone_hba-126h21_map_1[&!color=#009900]
	Clust2_AC239437-7_Solanum_lycopersicum_strain_Heinz_1706_chromosome_10_clone_hba-37n23[&!color=#009900]
	Clust2_AC242493-6_Solanum_lycopersicum_strain_Heinz_1706_chromosome_10_clone_slm-38b11_map_10[&!color=#009900]
	Clust2_AC243084-1_Gossypioides_kirkii_clone_GKH008L01-jmt[&!color=#009900]
	Clust2_AC243240-1_Panicum_virgatum_clone_PV_ABa051-H05[&!color=#009900]
	Clust2_AC243249-1_Panicum_virgatum_clone_PV_ABa094-D05[&!color=#009900]
	Clust2_AC243258-1_Panicum_virgatum_clone_PV_ABa103-H10-003[&!color=#009900]
	Clust2_AC244589-2_Solanum_lycopersicum_strain_Heinz_1706_chromosome_10_clone_hba-44i13[&!color=#009900]
	Clust2_AC253607-3_Solanum_lycopersicum_strain_Heinz_1706_chromosome_7_clone_slm-6k8_map_7[&!color=#009900]
	Clust2_AC254151-6_Solanum_lycopersicum_strain_Heinz_1706_chromosome_12_clone_sle-97h19_map_12[&!color=#009900]
	Clust2_AF007271-1_Arabidopsis_thaliana_BAC_TM021B04[&!color=#009900]
	Clust2_AF069441-1_Arabidopsis_thaliana_BAC_T19B17_from_chromosome_IV_near_19-3[&!color=#009900]
	Clust2_AF262039-1_Arabidopsis_thaliana_F24J2[&!color=#009900]
	Clust2_AF296835-1_Arabidopsis_thaliana_T8M17-003[&!color=#009900]
	Clust2_AF427791-1_Hordeum_vulgare_Mla_locus[&!color=#009900]
	Clust2_AJ621548-1[&!color=#009900]
	Clust2_AK073736-1_Oryza_sativa_Japonica_cloneJ033064A15[&!color=#009900]
	Clust2_AK100632-1_Oryza_sativa_Japonica_cloneJ023109J05[&!color=#009900]
	Clust2_AK102082-1_Oryza_sativa_Japonica_cloneJ033082K12[&!color=#009900]
	Clust2_AL078469-2_Arabidopsis_thaliana_DNA_chromosome_4_F25O24_[&!color=#009900]
	Clust2_AL096860-1_Arabidopsis_thaliana_DNA_chromosome_3_T21L8[&!color=#009900]
	Clust2_AL132953-2_Arabidopsis_thaliana_DNA_chromosome_3_F18N11[&!color=#009900]
	Clust2_AL138663-1_Arabidopsis_thaliana_chromosome_3_clone_F7P3[&!color=#009900]
	Clust2_AL161514-2_Arabidopsis_thaliana_DNA_chromosome_4_contig_fragment_26-002[&!color=#009900]
	Clust2_AL732344-3_Oryza_sativa_chromosome_4_BAC_cloneH0403D02[&!color=#009900]
	Clust2_AL844497-4_Oryza_sativa_chromosome_12_OSJNBa0085B23_OSJNBa_Nipponbare_ssp-japonica[&!color=#009900]
	Clust2_AM426362-2_Vitis_vinifera_contig_VV78X259248-7[&!color=#009900]
	Clust2_AM430608-2_Vitis_vinifera_contig_VV78X045537-6[&!color=#009900]
	Clust2_AM430882-1_Vitis_vinifera_contig_VV78X241118-5[&!color=#009900]
	Clust2_AM432005-2_Vitis_vinifera_contig_VV78X032565-6[&!color=#009900]
	Clust2_AM436252-1_Vitis_vinifera_contig_VV78X101622-7_clone_ENTAV_115[&!color=#009900]
	Clust2_AM436934-2_Vitis_vinifera_contig_VV78X267832-10[&!color=#009900]
	Clust2_AM438978-2_Vitis_vinifera_contig_VV78X103763-12[&!color=#009900]
	Clust2_AM439494-2_Vitis_vinifera_contig_VV78X099573-4[&!color=#009900]
	Clust2_AM439733-1_Vitis_vinifera_contig_VV78X109517-9[&!color=#009900]
	Clust2_AM442679-1_Vitis_vinifera_contig_VV78X077557-4[&!color=#009900]
	Clust2_AM442776-1_Vitis_vinifera_contig_VV78X238422-9_clone_ENTAV_115[&!color=#009900]
	Clust2_AM446113-1_Vitis_vinifera_contig_VV78X063378-14_clone_ENTAV_115[&!color=#009900]
	Clust2_AM447334-2_Vitis_vinifera_contig_VV78X006644-5[&!color=#009900]
	Clust2_AM447664-1_Vitis_vinifera_contig_VV78X124966-6[&!color=#009900]
	Clust2_AM450090-2_Vitis_vinifera_contig_VV78X264188-3[&!color=#009900]
	Clust2_AM451993-1_Vitis_vinifera_contig_VV78X214361-12_clone_ENTAV_115[&!color=#009900]
	Clust2_AM455153-1_Vitis_vinifera_contig_VV78X194790-11_clone_ENTAV_115[&!color=#009900]
	Clust2_AM458955-1_Vitis_vinifera_contig_VV78X237477-4_clone_ENTAV_115[&!color=#009900]
	Clust2_AM462131-1_Vitis_vinifera_contig_VV78X197051-10_clone_ENTAV_115[&!color=#009900]
	Clust2_AM462333-2_Vitis_vinifera_contig_VV78X266334-3[&!color=#009900]
	Clust2_AM462643-2_Vitis_vinifera_contig_VV78X192792-4[&!color=#009900]
	Clust2_AM463170-1_Vitis_vinifera_contig_VV78X108101-17_clone_ENTAV_115[&!color=#009900]
	Clust2_AM463423-2_Vitis_vinifera_contig_VV78X014769-6[&!color=#009900]
	Clust2_AM464344-1_Vitis_vinifera_contig_VV78X137023-6[&!color=#009900]
	Clust2_AM465286-1_Vitis_vinifera_contig_VV78X091745-7_clone_ENTAV_115[&!color=#009900]
	Clust2_AM467642-2_Vitis_vinifera_contig_VV78X156622-14[&!color=#009900]
	Clust2_AM467695-2_Vitis_vinifera_contig_VV78X054113-7[&!color=#009900]
	Clust2_AM468463-2_Vitis_vinifera_contig_VV78X070825-3[&!color=#009900]
	Clust2_AM469051-2_Vitis_vinifera_contig_VV78X233405-33[&!color=#009900]
	Clust2_AM471523-2_Vitis_vinifera_contig_VV78X098802-14[&!color=#009900]
	Clust2_AM471722-2_Vitis_vinifera_contig_VV78X149817-4[&!color=#009900]
	Clust2_AM474870-1_Vitis_vinifera_contig_VV78X099586-8_clone_ENTAV_115[&!color=#009900]
	Clust2_AM475229-1_Vitis_vinifera_contig_VV78X168533-14_clone_ENTAV_115[&!color=#009900]
	Clust2_AM475358-2_Vitis_vinifera_contig_VV78X070583-19[&!color=#009900]
	Clust2_AM477265-2_Vitis_vinifera_contig_VV78X252289-7[&!color=#009900]
	Clust2_AM477726-2_Vitis_vinifera_contig_VV78X140159-5[&!color=#009900]
	Clust2_AM480497-1_Vitis_vinifera_contig_VV78X102651-45_clone_ENTAV_115[&!color=#009900]
	Clust2_AM481244-2_Vitis_vinifera_contig_VV78X097533-3[&!color=#009900]
	Clust2_AM483185-2_Vitis_vinifera_contig_VV78X063378-9[&!color=#009900]
	Clust2_AM487106-1_Vitis_vinifera_contig_VV78X014977-43_clone_ENTAV_115[&!color=#009900]
	Clust2_AM488429-2_Vitis_vinifera_contig_VV78X094236-19[&!color=#009900]
	Clust2_AP000607-2_Arabidopsis_thaliana_genomic_DNA_chromosome_5T25O11[&!color=#009900]
	Clust2_AP003278-5_Oryza_sativa_Japonica_chromosome_1_cloneP0518F01[&!color=#009900]
	Clust2_AP003684-3_Oryza_sativa_Japonica_chromosome_6_cloneP0485D10[&!color=#009900]
	Clust2_AP005309-5_Oryza_sativa_Japonica_chromosome_7_cloneP0474G09[&!color=#009900]
	Clust2_AP006058-3_Oryza_sativa_Japonica_chromosome_9_BAC_cloneOSJNBa0066B16[&!color=#009900]
	Clust2_AP009273-1_Solanum_lycopersicum_chromosome_8_cloneC08HBa0101G12[&!color=#009900]
	Clust2_AP010800-1_Solanum_lycopersicum_DNA__chromosome_8_C08HBa0139J15[&!color=#009900]
	Clust2_AP014957-1_Oryza_sativa_Japonica_chromosome_1_Nipponbare-009[&!color=#009900]
	Clust2_AP014957-1_Oryza_sativa_Japonica_chromosome_1_cultivarNipponbare[&!color=#009900]
	Clust2_AP014959-1_Oryza_sativa_Japonica_chromosome_3_Nipponbare-005[&!color=#009900]
	Clust2_AP014959-1_Oryza_sativa_Japonica_chromosome_3_Nipponbare-016[&!color=#009900]
	Clust2_AP014959-1_Oryza_sativa_Japonica_chromosome_3_cultivarNipponbare[&!color=#009900]
	Clust2_AP014960-1_Oryza_sativa_Japonica_chromosome_4_cultivarNipponbare[&!color=#009900]
	Clust2_AP014962-1_Oryza_sativa_Japonica_chromosome_6_Nipponbare-020[&!color=#009900]
	Clust2_AP014962-1_Oryza_sativa_Japonica_chromosome_6_cultivarNipponbare[&!color=#009900]
	Clust2_AP014963-1_Oryza_sativa_Japonica_chromosome_7_cultivarNipponbare[&!color=#009900]
	Clust2_AP014964-1_Oryza_sativa_Japonica_chromosome_8_Nipponbare-004[&!color=#009900]
	Clust2_AP014964-1_Oryza_sativa_Japonica_chromosome_8_Nipponbare-008[&!color=#009900]
	Clust2_AP014966-1_Oryza_sativa_Japonica_chromosome_10_Nipponbare-005[&!color=#009900]
	Clust2_AP014967-1_Oryza_sativa_Japonica_chromosome_11_Nipponbare-005[&!color=#009900]
	Clust2_AP014967-1_Oryza_sativa_Japonica_chromosome_11_cultivarNipponbare[&!color=#009900]
	Clust2_AP014968-1_Oryza_sativa_Japonica_chromosome_12_cultivarNipponbare[&!color=#009900]
	Clust2_ATMU3[&!color=#009900]
	Clust2_AY267761-1_Fusarium_oxysporum_f-sp-melonis_clone_Hop78[&!color=#009900]
	Clust2_AY485644-1_Triticum_monococcum_putative-genes_transposase[&!color=#009900]
	Clust2_AY661558-1_Hordeum_vulgare_subsp-vulgare_eIF4E_gene_locus[&!color=#009900]
	Clust2_BT067256-1_Zea_mays_full-length_cDNA_clone_ZM_BFb0348D19[&!color=#009900]
	Clust2_CAF21314-1_MutA-Tpase_Y-lipolytica_171[&!color=#009900]
	Clust2_CP001142-1_Phaeodactylum-tricornutum_CCAP_1055_1_chromosome3[&!color=#009900]
	Clust2_CP002684-1_Arabidopsis_thaliana_chromosome_1-035[&!color=#009900]
	Clust2_CP002685-1_Arabidopsis_thaliana_chromosome_2-006[&!color=#009900]
	Clust2_CP002686-1_Arabidopsis_thaliana_chromosome_3-007[&!color=#009900]
	Clust2_CP002687-1_Arabidopsis_thaliana_chromosome_4-008[&!color=#009900]
	Clust2_CP002688-1_Arabidopsis_thaliana_chromosome_5-018[&!color=#009900]
	Clust2_CP012609-1_Oryza_sativa_Indica_cultivar_RP_Bio-226_chromosome_1[&!color=#009900]
	Clust2_CP012610-1_Oryza_sativa_Indica_cultivar_RP_Bio-226_chromosome_2[&!color=#009900]
	Clust2_CP012612-1_Oryza_sativa_Indica_cultivar_RP_Bio-226_chromosome_4[&!color=#009900]
	Clust2_CP012614-1_Oryza_sativa_Indica_cultivar_RP_Bio-226_chromosome_6[&!color=#009900]
	Clust2_CP012615-1_Oryza_sativa_Indica_RP_Bio-226_chromosome_7-003[&!color=#009900]
	Clust2_CP012617-1_Oryza_sativa_Indica_RP_Bio-226_chromosome_9-002[&!color=#009900]
	Clust2_CP012617-1_Oryza_sativa_Indica_cultivar_RP_Bio-226_chromosome_9[&!color=#009900]
	Clust2_CP012618-1_Oryza_sativa_Indica_RP_Bio-226_chromosome_10-006[&!color=#009900]
	Clust2_CP012619-1_Oryza_sativa_Indica_cultivar_RP_Bio-226_chromosome_11[&!color=#009900]
	Clust2_CP012620-1_Oryza_sativa_Indica_RP_Bio-226_chromosome_12[&!color=#009900]
	Clust2_CP017553-1-003[&!color=#009900]
	Clust2_CP018157-1_Oryza_sativa_Indica_Shuhui498_chromosome_1-008[&!color=#009900]
	Clust2_CP018158-1_Oryza_sativa_Indica_cultivar_Shuhui498_chromosome_2[&!color=#009900]
	Clust2_CP018159-1_Oryza_sativa_Indica_Shuhui498_chromosome_3-007[&!color=#009900]
	Clust2_CP018159-1_Oryza_sativa_Indica_Shuhui498_chromosome_3-017[&!color=#009900]
	Clust2_CP018159-1_Oryza_sativa_Indica_cultivar_Shuhui498_chromosome_3[&!color=#009900]
	Clust2_CP018160-1_Oryza_sativa_Indica_cultivar_Shuhui498_chromosome_4[&!color=#009900]
	Clust2_CP018161-1_Oryza_sativa_Indica_Shuhui498_chromosome_5-013[&!color=#009900]
	Clust2_CP018161-1_Oryza_sativa_Indica_cultivar_Shuhui498_chromosome_5[&!color=#009900]
	Clust2_CP018163-1_Oryza_sativa_Indica_Shuhui498_chromosome_7-010[&!color=#009900]
	Clust2_CP018163-1_Oryza_sativa_Indica_cultivar_Shuhui498_chromosome_7[&!color=#009900]
	Clust2_CP018164-1_Oryza_sativa_Indica_Shuhui498_chromosome_8-002[&!color=#009900]
	Clust2_CP018165-1_Oryza_sativa_Indica_Shuhui498_chromosome_9[&!color=#009900]
	Clust2_CP018165-1_Oryza_sativa_Indica_cultivar_Shuhui498_chromosome_9[&!color=#009900]
	Clust2_CP018166-1_Oryza_sativa_Indica_Shuhui498_chromosome_10-012[&!color=#009900]
	Clust2_CP018167-1_Oryza_sativa_Indica_Shuhui498_chromosome_11-002[&!color=#009900]
	Clust2_CP018167-1_Oryza_sativa_Indica_Shuhui498_chromosome_11-006[&!color=#009900]
	Clust2_CP018167-1_Oryza_sativa_Indica_cultivar_Shuhui498_chromosome_11[&!color=#009900]
	Clust2_CP018168-1_Oryza_sativa_Indica_Shuhui498_chromosome_12[&!color=#009900]
	Clust2_CP018168-1_Oryza_sativa_Indica_cultivar_Shuhui498_chromosome_12[&!color=#009900]
	Clust2_CP023742-1_Gossypium_hirsutum_cultivar_TM1_chromosome_D12-008[&!color=#009900]
	Clust2_CP023743-1_Gossypium_hirsutum_cultivar_TM1_chromosome_A11[&!color=#009900]
	Clust2_CP023744-1_Gossypium_hirsutum_cultivar_TM1_chromosome_D11-002[&!color=#009900]
	Clust2_CP023756-1_Solanum_lycopersicum_cultivar_I-3_chromosome_00[&!color=#009900]
	Clust2_CP023757-1_Solanum_lycopersicum_cultivar_I-3_chromosome_1[&!color=#009900]
	Clust2_CP023757-1_Solanum_lycopersicum_cultivar_I-3_chromosome_1-002[&!color=#009900]
	Clust2_CP023758-1_Solanum_lycopersicum_cultivar_I-3_chromosome_2[&!color=#009900]
	Clust2_CP023759-1_Solanum_lycopersicum_cultivar_I-3_chromosome_3[&!color=#009900]
	Clust2_CP023760-1_Solanum_lycopersicum_cultivar_I-3_chromosome_4[&!color=#009900]
	Clust2_CP023761-1_Solanum_lycopersicum_cultivar_I-3_chromosome_5[&!color=#009900]
	Clust2_CP023763-1_Solanum_lycopersicum_cultivar_I-3_chromosome_7[&!color=#009900]
	Clust2_CP023765-1_Solanum_lycopersicum_cultivar_I-3_chromosome_9[&!color=#009900]
	'Clust2_CP023765-1_Solanum_lycopersicum_cultivar_I-3_chromosome_9.002'[&!color=#009900]
	Clust2_CP023766-1_Solanum_lycopersicum_cultivar_I-3_chromosome_10[&!color=#009900]
	Clust2_CP023767-1_Solanum_lycopersicum_cultivar_I-3_chromosome_11[&!color=#009900]
	Clust2_CP023768-1_Solanum_lycopersicum_cultivar_I-3_chromosome_12[&!color=#009900]
	Clust2_CR626926-1_Aegilops_tauschii[&!color=#009900]
	Clust2_CU468268-3_S-lycopersicum_clone_LE_HBa-207A3[&!color=#009900]
	Clust2_CUMULE[&!color=#009900]
	Clust2_Cucumis_sativus_LOC101218844_[&!color=#009900]
	Clust2_DQ115055-1_Saccharum_officinarum_clone_SCQGFL8015F09[&!color=#009900]
	Clust2_FJ809746-1_Solanum_pennellii_chromosome_2_clone_C02SpCP020G005-P6A06[&!color=#009900]
	Clust2_FN564434-1_Triticum_aestivum_chromosome_3B-specific_ctg0954b[&!color=#009900]
	Clust2_FN564434-1_Triticum_aestivum_chromosome_3B-specific_ctg0954b-002[&!color=#009900]
	Clust2_GU906237-1_Solanum_tuberosum_clone_BAC_BA200M6[&!color=#009900]
	Clust2_HE996830-1_Triticum_aestivum_cv-Arina_chromosome_3B_Taes_arina_ctg_69937[&!color=#009900]
	Clust2_HG975441-1_Solanum_pennellii_chromosome_ch02[&!color=#009900]
	Clust2_HG975442-1_Solanum_pennellii_chromosome_ch03[&!color=#009900]
	Clust2_HG975444-1_Solanum_pennellii_chromosome_ch05[&!color=#009900]
	Clust2_HG975445-1_Solanum_pennellii_chromosome_ch06[&!color=#009900]
	Clust2_HG975446-1_Solanum_pennellii_chromosome_ch07[&!color=#009900]
	Clust2_HG975447-1_Solanum_pennellii_chromosome_ch08[&!color=#009900]
	Clust2_HG975448-1_Solanum_pennellii_chromosome_ch09[&!color=#009900]
	Clust2_HG975449-1_Solanum_pennellii_chromosome_ch10[&!color=#009900]
	Clust2_HG975450-1_Solanum_pennellii_chromosome_ch11[&!color=#009900]
	Clust2_HG975514-1_Solanum_lycopersicum_chromosome_ch02[&!color=#009900]
	Clust2_HG975523-1_Solanum_lycopersicum_chromosome_ch11[&!color=#009900]
	Clust2_HQ116789-1_Saccharum_hybrid_cultivar_R570_clone_SHCRBa_069_M12[&!color=#009900]
	Clust2_HQ379629-1_Arabidopsis_lyrata_haplotype_Aly-S16_S-locus[&!color=#009900]
	Clust2_Hop[&!color=#009900]
	Clust2_Jittery[&!color=#009900]
	Clust2_KF184907-1_Saccharum_hybrid_cultivar_R570_clone_003N22_complete[&!color=#009900]
	Clust2_KF279654-1_Zea_mays_bronze1_gene_transposon_TED[&!color=#009900]
	Clust2_KP213325-1_Fusarium_oxysporum_f-sp-lycopersici_isolate_IPO1530_B1[&!color=#009900]
	Clust2_KT722749-1_Arabidopsis_thaliana_ecotype_Est-1_disease_resistance_locus_RPP1[&!color=#009900]
	Clust2_LN649229-1_Fusarium_venenatum_strain_A3_5_chromosomeI[&!color=#009900]
	Clust2_LN649232-1_Fusarium_venenatum_strain_A3_5_chromosomeIIII[&!color=#009900]
	Clust2_LN681794-1_Cucumis_melo_scaffold00061[&!color=#009900]
	Clust2_LN681798-1_Cucumis_melo_scaffold00019[&!color=#009900]
	Clust2_LN681808-1_Cucumis_melo_scaffold00012[&!color=#009900]
	Clust2_LN681815-1_Cucumis_melo_scaffold00008[&!color=#009900]
	Clust2_LN681817-1_Cucumis_melo_scaffold00015[&!color=#009900]
	Clust2_LN681821-1_Cucumis_melo_scaffold00040[&!color=#009900]
	Clust2_LN681824-1_Cucumis_melo_scaffold01596[&!color=#009900]
	Clust2_LN681826-1_Cucumis_melo_scaffold00032[&!color=#009900]
	Clust2_LN681827-1_Cucumis_melo_scaffold00018[&!color=#009900]
	Clust2_LN681842-1_Cucumis_melo_scaffold00022[&!color=#009900]
	Clust2_LN681845-1_Cucumis_melo_scaffold00043[&!color=#009900]
	Clust2_LN681846-1_Cucumis_melo_scaffold00009-004[&!color=#009900]
	Clust2_LN681847-1_Cucumis_melo_scaffold00003[&!color=#009900]
	Clust2_LN681850-1_Cucumis_melo_scaffold01597[&!color=#009900]
	Clust2_LN681851-1_Cucumis_melo_scaffold00038-008[&!color=#009900]
	Clust2_LN681858-1_Cucumis_melo_scaffold00028[&!color=#009900]
	Clust2_LN681867-1_Cucumis_melo_scaffold00013[&!color=#009900]
	Clust2_LN681870-1_Cucumis_melo_scaffold00035[&!color=#009900]
	Clust2_LN681871-1_Cucumis_melo_scaffold00071[&!color=#009900]
	Clust2_LN681871-1_Cucumis_melo_scaffold00071-004[&!color=#009900]
	Clust2_LN681873-1_Cucumis_melo_scaffold00027-002[&!color=#009900]
	Clust2_LN681878-1_Cucumis_melo_scaffold00036-003[&!color=#009900]
	Clust2_LN681882-1_Cucumis_melo_scaffold00010[&!color=#009900]
	Clust2_LN681884-1_Cucumis_melo_scaffold00086-002[&!color=#009900]
	Clust2_LN681892-1_Cucumis_melo_scaffold01595[&!color=#009900]
	Clust2_LN681893-1_Cucumis_melo_scaffold00055-005[&!color=#009900]
	Clust2_LN681894-1_Cucumis_melo_scaffold00074[&!color=#009900]
	Clust2_LN681895-1_Cucumis_melo_scaffold00005[&!color=#009900]
	Clust2_LN681909-1_Cucumis_melo_scaffold00101[&!color=#009900]
	Clust2_LN681911-1_Cucumis_melo_scaffold00128[&!color=#009900]
	Clust2_LN681912-1_Cucumis_melo_scaffold00059-004[&!color=#009900]
	Clust2_LN681914-1_Cucumis_melo_scaffold00050[&!color=#009900]
	Clust2_LN681916-1_Cucumis_melo_scaffold00037-002[&!color=#009900]
	Clust2_LN681926-1_Cucumis_melo_scaffold00044-005[&!color=#009900]
	Clust2_LN681928-1_Cucumis_melo_scaffold00004[&!color=#009900]
	Clust2_LN682033-1_Cucumis_melo_scaffold00207[&!color=#009900]
	Clust2_LN682461-1_Cucumis_melo_scaffold00605[&!color=#009900]
	Clust2_LN682598-1_Cucumis_melo_scaffold00762[&!color=#009900]
	Clust2_LN683330-1_Cucumis_melo_scaffold01525[&!color=#009900]
	Clust2_LN683811-1_Cucumis_melo_31311[&!color=#009900]
	Clust2_LN684879-1_Cucumis_melo_32375[&!color=#009900]
	Clust2_LN686212-1_Cucumis_melo_33696[&!color=#009900]
	Clust2_LN687780-1_Cucumis_melo_35251[&!color=#009900]
	Clust2_LN688812-1_Cucumis_melo_36274[&!color=#009900]
	Clust2_LN688825-1_Cucumis_melo_36296[&!color=#009900]
	Clust2_LN689716-1_Cucumis_melo_37163[&!color=#009900]
	Clust2_LN690172-1_Cucumis_melo_37613[&!color=#009900]
	Clust2_LN713255-1_Cucumis_melo_chr_1-037[&!color=#009900]
	Clust2_LN713256-1_Cucumis_melo_chr_2-014[&!color=#009900]
	Clust2_LN713264-1_Cucumis_melo_chr_10[&!color=#009900]
	Clust2_LN713265-1_Cucumis_melo_chr_11[&!color=#009900]
	Clust2_LT594788-1_Theobroma_cacao_chromosomeI[&!color=#009900]
	Clust2_LT594789-1_Theobroma_cacao_chromosomeII[&!color=#009900]
	Clust2_LT594790-1_Theobroma_cacao_chromosomeIII[&!color=#009900]
	Clust2_LT594791-1_Theobroma_cacao_chromosomeIV[&!color=#009900]
	Clust2_LT594792-1_Theobroma_cacao_chromosomeV[&!color=#009900]
	Clust2_LT594793-1_Theobroma_cacao_chromosomeVI[&!color=#009900]
	Clust2_LT594794-1_Theobroma_cacao_chromosomeVII[&!color=#009900]
	Clust2_LT594795-1_Theobroma_cacao_chromosomeVIII[&!color=#009900]
	Clust2_LT594796-1_Theobroma_cacao_chromosomeIX[&!color=#009900]
	Clust2_LT594797-1_Theobroma_cacao_chromosomeX[&!color=#009900]
	Clust2_LT669788-1_Arabis_alpina_chromosome_1-064[&!color=#009900]
	Clust2_LT669790-1_Arabis_alpina_chromosome-007[&!color=#009900]
	Clust2_LT669790-1_Arabis_alpina_chromosome_3-079[&!color=#009900]
	Clust2_LT669792-1_Arabis_alpina_chromosome_5-048[&!color=#009900]
	Clust2_LT669793-1_Arabis_alpina_chromosome6-019[&!color=#009900]
	Clust2_LT669793-1_Arabis_alpina_chromosome_6-056[&!color=#009900]
	Clust2_LT669794-1_Arabis_alpina_chromosome7-015[&!color=#009900]
	Clust2_LT669795-1_Arabis_alpina_chromosome_8-073[&!color=#009900]
	Clust2_M76978-1_Zea_mays_transposon_MuDR_MudrA_MudrB[&!color=#009900]
	Clust2_MDR2[&!color=#009900]
	Clust2_MG560140-1_Triticum_aestivum_gamma_gliadin_genes-002[&!color=#009900]
	Clust2_MG560141-1_Triticum_aestivum_gliadin_genes[&!color=#009900]
	Clust2_MG560142-1_Triticum_aestivum_omega_gliadin-D1-D2-D3-004[&!color=#009900]
	Clust2_MUDR[&!color=#009900]
	Clust2_MUDRAVI2[&!color=#009900]
	Clust2_MUJITOS2[&!color=#009900]
	Clust2_MULE-1_Cglob[&!color=#009900]
	Clust2_MULE-2_Cglob[&!color=#009900]
	Clust2_MUMET1[&!color=#009900]
	Clust2_Momordica_charantia_LOC111022579_X1[&!color=#009900]
	Clust2_MuDR-12_VV[&!color=#009900]
	Clust2_MuDR-3_SBi[&!color=#009900]
	Clust2_MuDR-4_SBi[&!color=#009900]
	Clust2_MuDR-5_OS[&!color=#009900]
	Clust2_MuDR-6_SBi[&!color=#009900]
	Clust2_MuDR-6_VV[&!color=#009900]
	Clust2_MuDR-8_SBi[&!color=#009900]
	Clust2_MuDR-8_ZM[&!color=#009900]
	Clust2_MuDR-9_SBi[&!color=#009900]
	Clust2_MuDR1_TP[&!color=#009900]
	Clust2_MuDR2_OS[&!color=#009900]
	Clust2_MuDR4_SM[&!color=#009900]
	Clust2_Mudr5_OS[&!color=#009900]
	Clust2_ORF-TPase_MuDR-4_Fvesca_172[&!color=#009900]
	Clust2_ORF-TPase_MuDR-4_Stuberosum_166[&!color=#009900]
	Clust2_ORF-Tpase_ATMU1_Ath_168[&!color=#009900]
	Clust2_ORF-Tpase_ATMU2_Ath_168[&!color=#009900]
	Clust2_ORF-Tpase_MDR1-Osat_166[&!color=#009900]
	Clust2_ORF-Tpase_MDR3-Osat_170[&!color=#009900]
	Clust2_ORF-Tpase_MUDR1B_Osat_168[&!color=#009900]
	Clust2_ORF-Tpase_MUDRAVI1_Vvinifera_171[&!color=#009900]
	Clust2_ORF-Tpase_MUDRB_PT_167[&!color=#009900]
	Clust2_ORF-Tpase_MULE-1_Pi_169[&!color=#009900]
	Clust2_ORF-Tpase_MUTRIM1_Tmonococcum_175[&!color=#009900]
	Clust2_ORF-Tpase_MuDR-102_Osat_175[&!color=#009900]
	Clust2_ORF-Tpase_MuDR-106_Osat_161[&!color=#009900]
	Clust2_ORF-Tpase_MuDR-108_Osat_166[&!color=#009900]
	Clust2_ORF-Tpase_MuDR-109_Osat_166[&!color=#009900]
	Clust2_ORF-Tpase_MuDR-10_Atrichopoda_175[&!color=#009900]
	Clust2_ORF-Tpase_MuDR-10_Ccrispus_161[&!color=#009900]
	Clust2_ORF-Tpase_MuDR-10_Mdom_168[&!color=#009900]
	Clust2_ORF-Tpase_MuDR-10_Osat_168[&!color=#009900]
	Clust2_ORF-Tpase_MuDR-10_Zmays_174[&!color=#009900]
	Clust2_ORF-Tpase_MuDR-110_Osat_175[&!color=#009900]
	Clust2_ORF-Tpase_MuDR-111_Osat_174[&!color=#009900]
	Clust2_ORF-Tpase_MuDR-113_Osat_167[&!color=#009900]
	Clust2_ORF-Tpase_MuDR-11N_Vvinifera_165[&!color=#009900]
	Clust2_ORF-Tpase_MuDR-11_Atrichopoda_168[&!color=#009900]
	Clust2_ORF-Tpase_MuDR-11_Pinfestans_171[&!color=#009900]
	Clust2_ORF-Tpase_MuDR-11_Sbicolor_174[&!color=#009900]
	Clust2_ORF-Tpase_MuDR-12_Alyrata_169[&!color=#009900]
	Clust2_ORF-Tpase_MuDR-12_Atrichopoda_175[&!color=#009900]
	Clust2_ORF-Tpase_MuDR-12_Pinfestans_173[&!color=#009900]
	Clust2_ORF-Tpase_MuDR-12_Sbicolor_164[&!color=#009900]
	Clust2_ORF-Tpase_MuDR-13B_Atrichopoda_167[&!color=#009900]
	Clust2_ORF-Tpase_MuDR-13_Alyrata_167[&!color=#009900]
	Clust2_ORF-Tpase_MuDR-13_Atrichopoda_168[&!color=#009900]
	Clust2_ORF-Tpase_MuDR-13_Osat_169[&!color=#009900]
	Clust2_ORF-Tpase_MuDR-13_Pinfestans_172[&!color=#009900]
	Clust2_ORF-Tpase_MuDR-13_Sbicolor_167[&!color=#009900]
	Clust2_ORF-Tpase_MuDR-13_Vvinifera_170[&!color=#009900]
	Clust2_ORF-Tpase_MuDR-14_Osat_166[&!color=#009900]
	Clust2_ORF-Tpase_MuDR-14_Sbicolor_168[&!color=#009900]
	Clust2_ORF-Tpase_MuDR-15_Alyrata_169[&!color=#009900]
	Clust2_ORF-Tpase_MuDR-15_Gma-_165[&!color=#009900]
	Clust2_ORF-Tpase_MuDR-15_Sbicolor_169[&!color=#009900]
	Clust2_ORF-Tpase_MuDR-16_Alyrata_174[&!color=#009900]
	Clust2_ORF-Tpase_MuDR-17_Ccrispus_177[&!color=#009900]
	Clust2_ORF-Tpase_MuDR-17_Osat_175[&!color=#009900]
	Clust2_ORF-Tpase_MuDR-18_Ccrispus_165[&!color=#009900]
	Clust2_ORF-Tpase_MuDR-18_Sbicolor_175[&!color=#009900]
	Clust2_ORF-Tpase_MuDR-18_Vvinifera_169[&!color=#009900]
	Clust2_ORF-Tpase_MuDR-19_Sbicolor_168[&!color=#009900]
	Clust2_ORF-Tpase_MuDR-1B_Nsylvestris_167[&!color=#009900]
	Clust2_ORF-Tpase_MuDR-1_Aipaensis_163[&!color=#009900]
	Clust2_ORF-Tpase_MuDR-1_Alyrata_166[&!color=#009900]
	Clust2_ORF-Tpase_MuDR-1_Atrichopoda_175[&!color=#009900]
	Clust2_ORF-Tpase_MuDR-1_Bdistachyon_169[&!color=#009900]
	Clust2_ORF-Tpase_MuDR-1_Brapa_168[&!color=#009900]
	Clust2_ORF-Tpase_MuDR-1_Ecamaldulensis_168[&!color=#009900]
	Clust2_ORF-Tpase_MuDR-1_Fo-ysporum_171[&!color=#009900]
	Clust2_ORF-Tpase_MuDR-1_Mdomestica_172[&!color=#009900]
	Clust2_ORF-Tpase_MuDR-1_Nsylvestris_168[&!color=#009900]
	Clust2_ORF-Tpase_MuDR-1_Pgraminis_168[&!color=#009900]
	Clust2_ORF-Tpase_MuDR-1_Pparasitica_174[&!color=#009900]
	Clust2_ORF-Tpase_MuDR-1_Ppersica_169[&!color=#009900]
	Clust2_ORF-Tpase_MuDR-1_Psojae_167[&!color=#009900]
	Clust2_ORF-Tpase_MuDR-1_Ptricornutum_176[&!color=#009900]
	Clust2_ORF-Tpase_MuDR-1_Thcacao_170[&!color=#009900]
	Clust2_ORF-Tpase_MuDR-21_Osat_177[&!color=#009900]
	Clust2_ORF-Tpase_MuDR-21_Vvinifera_170[&!color=#009900]
	Clust2_ORF-Tpase_MuDR-2_Bdistachyon_174[&!color=#009900]
	Clust2_ORF-Tpase_MuDR-2_Fo-ysporum_137[&!color=#009900]
	Clust2_ORF-Tpase_MuDR-2_Fvesca_173[&!color=#009900]
	Clust2_ORF-Tpase_MuDR-2_Mdomestica_175[&!color=#009900]
	Clust2_ORF-Tpase_MuDR-2_Pinfestans_145[&!color=#009900]
	Clust2_ORF-Tpase_MuDR-2_Pparasitica_166[&!color=#009900]
	Clust2_ORF-Tpase_MuDR-2_Psojae_164[&!color=#009900]
	Clust2_ORF-Tpase_MuDR-2_Ptricornutum_176[&!color=#009900]
	Clust2_ORF-Tpase_MuDR-2_Sbicolor_168[&!color=#009900]
	Clust2_ORF-Tpase_MuDR-33_Osat_168[&!color=#009900]
	Clust2_ORF-Tpase_MuDR-34_Osat_166[&!color=#009900]
	Clust2_ORF-Tpase_MuDR-35_Osat_175[&!color=#009900]
	Clust2_ORF-Tpase_MuDR-36_Osat_170[&!color=#009900]
	Clust2_ORF-Tpase_MuDR-37_Pinfestans_166[&!color=#009900]
	Clust2_ORF-Tpase_MuDR-38_Pinfestans_164[&!color=#009900]
	Clust2_ORF-Tpase_MuDR-3_Atrichopoda_174[&!color=#009900]
	Clust2_ORF-Tpase_MuDR-3_Fvesca_172[&!color=#009900]
	Clust2_ORF-Tpase_MuDR-3_Pgraminis_173[&!color=#009900]
	Clust2_ORF-Tpase_MuDR-3_Pinfestans_173[&!color=#009900]
	Clust2_ORF-Tpase_MuDR-3_Thcacao_167[&!color=#009900]
	Clust2_ORF-Tpase_MuDR-3_Vvninifera_166[&!color=#009900]
	Clust2_ORF-Tpase_MuDR-43_Osat_169[&!color=#009900]
	Clust2_ORF-Tpase_MuDR-4_Alyrata_163[&!color=#009900]
	Clust2_ORF-Tpase_MuDR-4_Atrichopoda_175[&!color=#009900]
	Clust2_ORF-Tpase_MuDR-4_EPa_168[&!color=#009900]
	Clust2_ORF-Tpase_MuDR-4_Nsylvestris_168[&!color=#009900]
	Clust2_ORF-Tpase_MuDR-4_Thcacao_175[&!color=#009900]
	Clust2_ORF-Tpase_MuDR-4_Vvinifera_167[&!color=#009900]
	Clust2_ORF-Tpase_MuDR-56_Osat_175[&!color=#009900]
	Clust2_ORF-Tpase_MuDR-5_Alyrata_166[&!color=#009900]
	Clust2_ORF-Tpase_MuDR-5_Atrichopoda_174[&!color=#009900]
	Clust2_ORF-Tpase_MuDR-5_Graimondii_162[&!color=#009900]
	Clust2_ORF-Tpase_MuDR-5_Mdomestica_171[&!color=#009900]
	Clust2_ORF-Tpase_MuDR-5_Stuberosum_168[&!color=#009900]
	Clust2_ORF-Tpase_MuDR-5_Vvinifera_167[&!color=#009900]
	Clust2_ORF-Tpase_MuDR-65_Osat_174[&!color=#009900]
	Clust2_ORF-Tpase_MuDR-68_Osat_177[&!color=#009900]
	Clust2_ORF-Tpase_MuDR-69_Osat_166[&!color=#009900]
	Clust2_ORF-Tpase_MuDR-6_Atrichopoda_164[&!color=#009900]
	Clust2_ORF-Tpase_MuDR-6_Fvesca_171[&!color=#009900]
	Clust2_ORF-Tpase_MuDR-6_Osat_168[&!color=#009900]
	Clust2_ORF-Tpase_MuDR-6_Pinfestans_175[&!color=#009900]
	Clust2_ORF-Tpase_MuDR-6_Stuberosum_169[&!color=#009900]
	Clust2_ORF-Tpase_MuDR-6_Zmays_163[&!color=#009900]
	Clust2_ORF-Tpase_MuDR-78_Osat_169[&!color=#009900]
	Clust2_ORF-Tpase_MuDR-7_Alyrata_164[&!color=#009900]
	Clust2_ORF-Tpase_MuDR-7_Atrichopoda_175[&!color=#009900]
	Clust2_ORF-Tpase_MuDR-7_Fvesca_169[&!color=#009900]
	Clust2_ORF-Tpase_MuDR-7_Gma-_169[&!color=#009900]
	Clust2_ORF-Tpase_MuDR-7_Mdomestica_169[&!color=#009900]
	Clust2_ORF-Tpase_MuDR-7_Pinfestans_175[&!color=#009900]
	Clust2_ORF-Tpase_MuDR-82_Osat_167[&!color=#009900]
	Clust2_ORF-Tpase_MuDR-83_Osat_164[&!color=#009900]
	Clust2_ORF-Tpase_MuDR-86_Osat_177[&!color=#009900]
	Clust2_ORF-Tpase_MuDR-87_Osat_175[&!color=#009900]
	Clust2_ORF-Tpase_MuDR-8_Fvesca_168[&!color=#009900]
	Clust2_ORF-Tpase_MuDR-8_Mdomestica_175[&!color=#009900]
	Clust2_ORF-Tpase_MuDR-8_Osat_175[&!color=#009900]
	Clust2_ORF-Tpase_MuDR-8_Pinfestans_171[&!color=#009900]
	Clust2_ORF-Tpase_MuDR-8_Vvinifera_165[&!color=#009900]
	Clust2_ORF-Tpase_MuDR-90_Osat_167[&!color=#009900]
	Clust2_ORF-Tpase_MuDR-91_Osat_168[&!color=#009900]
	Clust2_ORF-Tpase_MuDR-94_Osat_169[&!color=#009900]
	Clust2_ORF-Tpase_MuDR-99_Osat_161[&!color=#009900]
	Clust2_ORF-Tpase_MuDR-9_Ccrispus_177[&!color=#009900]
	Clust2_ORF-Tpase_MuDR-9_Fvesca_169[&!color=#009900]
	Clust2_ORF-Tpase_MuDR-9_Mdomestica_167[&!color=#009900]
	Clust2_ORF-Tpase_MuDR-9_Osat_168[&!color=#009900]
	Clust2_ORF-Tpase_MuDR-9_Pinfestans_174[&!color=#009900]
	Clust2_ORF-Tpase_MuDR-9_Vvinifera_171[&!color=#009900]
	Clust2_ORF-Tpase_MuDR-R_Fvesca_171[&!color=#009900]
	Clust2_ORF-Tpase_MuDR1_Hvulgare_168[&!color=#009900]
	Clust2_ORF-Tpase_MuDR1_Osat_169[&!color=#009900]
	Clust2_ORF-Tpase_MuDR1_Zmays_166[&!color=#009900]
	Clust2_ORF-Tpase_MuDR2_Tpseudonana_168[&!color=#009900]
	Clust2_ORF-Tpase_MuDR3_Osat_169[&!color=#009900]
	Clust2_ORF-Tpase_MyDR-16_Ccrispus_163[&!color=#009900]
	Clust2_ORF-Tpase_OSMU5_Osat_165[&!color=#009900]
	Clust2_ORF-Tpase_OSMU6_Osat_168[&!color=#009900]
	Clust2_ORF-Tpase_RMU1A23_Osat_165[&!color=#009900]
	Clust2_ORF-Tpase_SHAMUDRA3_Mtruncatula_163[&!color=#009900]
	Clust2_ORF-Tpase_VANDAL17_Ath_169[&!color=#009900]
	Clust2_ORF-Tpase_VANDAL1_Ath_166[&!color=#009900]
	Clust2_ORF-Tpase_VANDAL21_Ath_166[&!color=#009900]
	Clust2_ORF-Tpase_VANDAL2_Ath_166[&!color=#009900]
	Clust2_ORF-Tpase_VANDAL5A_Ath_168[&!color=#009900]
	Clust2_ORF-Tpase_VANDAL5_Ath_167[&!color=#009900]
	Clust2_ORF-Tpase_VANDAL6_Ath_169[&!color=#009900]
	Clust2_ORF-Tpase_VANDAL7_Ath_168[&!color=#009900]
	Clust2_ORF-Tpase_VANDAL8_Ath_168[&!color=#009900]
	Clust2_TR-A0A1D5RTM5_WHEAT_A0A1D5RTM5_Triticum_aestivum[&!color=#009900]
	Clust2_TR-A0A1D5S0P7_WHEAT_A0A1D5S0P7_Triticum_aestivum[&!color=#009900]
	Clust2_TR-A0A1D5V805_WHEAT_A0A1D5V805_Triticum_aestivum[&!color=#009900]
	Clust2_TR-A0A1D5Y5T5_WHEAT_A0A1D5Y5T5_Triticum_aestivum[&!color=#009900]
	Clust2_TR-A0A1D6CGG0_WHEAT_A0A1D6CGG0_Triticum_aestivum[&!color=#009900]
	Clust2_TR-A0A1D6D4H5_WHEAT_A0A1D6D4H5_Triticum_aestivum[&!color=#009900]
	Clust2_TR-A0A1D6D4H6_WHEAT_A0A1D6D4H6_Triticum_aestivum[&!color=#009900]
	Clust2_TR-A0A1D6RS15_WHEAT_A0A1D6RS15_Triticum_aestivum[&!color=#009900]
	Clust2_U75360-1_Zea_mays_transposon_MuDRzc_MURAZCzc_MURBZC[&!color=#009900]
	Clust2_VANDAL14[&!color=#009900]
	Clust2_XM_002148586-1_Penicillium_marneffei_ATCC_18224[&!color=#009900]
	Clust2_XM_002176903-1_Phaeodactylum-tricornutum_CCAP_1055_1[&!color=#009900]
	Clust2_XM_002438265-2_Sorghum_bicolor_FAR1-RELATED_5_LOC8078239_X1[&!color=#009900]
	Clust2_XM_002462129-2_Sorghum_bicolor_LOC8071895[&!color=#009900]
	Clust2_XM_002467799-2_Sorghum_bicolor_LOC8080815_LOC8080815[&!color=#009900]
	Clust2_XM_004300342-2_Fragaria_vesca_subsp-vesca_LOC101304582_[&!color=#009900]
	Clust2_XM_004302854-2_Fragaria_vesca_subsp-vesca_LOC101292720_[&!color=#009900]
	Clust2_XM_004963024-4_Setaria_italica_LOC101759449_[&!color=#009900]
	Clust2_XM_007227164-2_Prunus_persica_LOC18790575_[&!color=#009900]
	Clust2_XM_008224106-1_Prunus_mume_LOC103322213_[&!color=#009900]
	Clust2_XM_008228731-1_Prunus_mume_LOC103326498_[&!color=#009900]
	Clust2_XM_008237000-1_Prunus_mume_LOC103334074_[&!color=#009900]
	Clust2_XM_008241764-1_Prunus_mume_LOC103338552_[&!color=#009900]
	Clust2_XM_008242984-1_Prunus_mume_LOC103339651_[&!color=#009900]
	Clust2_XM_008367280-1_Malus_x_domestica_LOC103429134_[&!color=#009900]
	Clust2_XM_008367661-1_Malus_x_domestica_LOC103429521_[&!color=#009900]
	Clust2_XM_008367849-2_Malus_x_domestica_LOC103429720_X3[&!color=#009900]
	Clust2_XM_008646143-3_Zea_mays_RMUA_[&!color=#009900]
	Clust2_XM_008648475-1_Zea_mays_LOC103628236[&!color=#009900]
	Clust2_XM_008650833-3_Zea_mays_LOC103629717_[&!color=#009900]
	Clust2_XM_008657315-2_Zea_mays_LOC103634734[&!color=#009900]
	Clust2_XM_008657396-2_Zea_mays_LOC103634807_X1[&!color=#009900]
	Clust2_XM_008658167-3_Zea_mays_LOC103635792_[&!color=#009900]
	Clust2_XM_008660389-1_Zea_mays_FAR1-RELATED_5-like_LOC103637704_X1[&!color=#009900]
	Clust2_XM_008660394-1_Zea_mays_FAR1-RELATED_5-like_LOC103637704_X2[&!color=#009900]
	Clust2_XM_008664261-3_Zea_mays_FAR1-RELATED_5-like_LOC103640777[&!color=#009900]
	Clust2_XM_008672726-2_Zea_mays_FAR1-RELATED_5-like_LOC103648234[&!color=#009900]
	Clust2_XM_008677551-1_Zea_maysLOC103651866[&!color=#009900]
	Clust2_XM_008681572-2_Zea_mays_LOC103654747_[&!color=#009900]
	Clust2_XM_009103625-2_Brassica_rapa_LOC103828043[&!color=#009900]
	Clust2_XM_009121206-1_Brassica_rapa_FAR1-RELATED_SEQUENCE_5-like_[&!color=#009900]
	Clust2_XM_009126225-1_Brassica_rapa_FAR-RED_ELONGATED_HYPOCOTYL_3-like_[&!color=#009900]
	Clust2_XM_009130510-1_Brassica_rapa_FAR1-RELATED_SEQUENCE_4-like_[&!color=#009900]
	Clust2_XM_009153487-1_Brassica_rapa_LOC103875042[&!color=#009900]
	Clust2_XM_009767579-1_Nicotiana_sylvestris_LOC104217354[&!color=#009900]
	Clust2_XM_010235118-1_Brachypodium_distachyon_LOC100832325_LOC100832325[&!color=#009900]
	Clust2_XM_010238104-1_Brachypodium_distachyon_FAR1-RELATED_5-like_LOC104584017[&!color=#009900]
	Clust2_XM_010317479-1_Solanum_lycopersicum_LOC104645618_[&!color=#009900]
	Clust2_XM_010425741-1_Camelina_sativa_LOC104709074[&!color=#009900]
	Clust2_XM_010432613-1_Camelina_sativa_protein_FAR1-RELATED_6-like[&!color=#009900]
	Clust2_XM_010447578-1_Camelina_sativa_LOC104728617[&!color=#009900]
	Clust2_XM_010496937-1_Camelina_sativa_FAR1-RELATED_SEQUENCE_5-like[&!color=#009900]
	Clust2_XM_010496938-1_Camelina_sativa_FAR1-RELATED_SEQUENCE_5-like[&!color=#009900]
	Clust2_XM_010508824-1_Camelina_sativa_LOC104783702[&!color=#009900]
	Clust2_XM_010508926-1_Camelina_sativa_FAR1-RELATED_SEQUENCE_5-like[&!color=#009900]
	Clust2_XM_010515042-1_Camelina_sativa_LOC104789323[&!color=#009900]
	Clust2_XM_010645719-2_Vitis_vinifera_LOC104877461[&!color=#009900]
	Clust2_XM_010646442-2_Vitis_vinifera_LOC104877671[&!color=#009900]
	Clust2_XM_010649004-1_Vitis_vinifera_LOC104878491[&!color=#009900]
	Clust2_XM_010649255-1_Vitis_vinifera_LOC104878656_[&!color=#009900]
	Clust2_XM_010649757-1_Vitis_vinifera_LOC104878868[&!color=#009900]
	Clust2_XM_010649805-2_Vitis_vinifera_LOC104878892[&!color=#009900]
	Clust2_XM_010649945-1_Vitis_vinifera_LOC104878954[&!color=#009900]
	Clust2_XM_010653384-1_Vitis_vinifera_LOC104879687[&!color=#009900]
	Clust2_XM_010656628-2_Vitis_vinifera_LOC104880311[&!color=#009900]
	Clust2_XM_010656883-1_Vitis_vinifera_LOC104880400[&!color=#009900]
	Clust2_XM_010658863-2_Vitis_vinifera_LOC104880857[&!color=#009900]
	Clust2_XM_010659249-2_Vitis_vinifera_LOC104880955[&!color=#009900]
	Clust2_XM_010662285-2_Vitis_vinifera_LOC104881630[&!color=#009900]
	Clust2_XM_010662908-1_Vitis_vinifera_LOC104881737[&!color=#009900]
	Clust2_XM_010663148-2_Vitis_vinifera_LOC104881823[&!color=#009900]
	Clust2_XM_010663398-1_Vitis_vinifera_LOC104881889[&!color=#009900]
	Clust2_XM_010665528-1_Vitis_vinifera_LOC104882383[&!color=#009900]
	Clust2_XM_010666610-2_Vitis_vinifera_LOC104882595[&!color=#009900]
	Clust2_XM_010666654-1_Vitis_vinifera_LOC104882617[&!color=#009900]
	Clust2_XM_011089090-2_Sesamum_indicum_LOC105168895_[&!color=#009900]
	Clust2_XM_011093016-2_Sesamum_indicum_LOC105171787_[&!color=#009900]
	Clust2_XM_011461079-1_Fragaria_vesca_subsp-vesca_LOC105349948_[&!color=#009900]
	Clust2_XM_011629482-1_Amborella_trichopoda_LOC105421579_[&!color=#009900]
	Clust2_XM_012617038-1_Gossypium_raimondii_LOC105789671[&!color=#009900]
	Clust2_XM_012617075-1_Gossypium_raimondii_LOC105789712[&!color=#009900]
	Clust2_XM_012622183-1_Gossypium_raimondii_LOC105793258[&!color=#009900]
	Clust2_XM_012622368-1_Gossypium_raimondii_LOC105793459[&!color=#009900]
	Clust2_XM_012844292-1_Setaria_italica_FAR1-RELATED_5-like_LOC101774235[&!color=#009900]
	Clust2_XM_012848181-1_Setaria_italica_LOC101758888[&!color=#009900]
	Clust2_XM_012848275-1_Setaria_italica_FAR1-RELATED_5-like_LOC101777819[&!color=#009900]
	Clust2_XM_013733589-1_Brassica_oleracea_var-oleracea_FAR1-RELATED_SEQUENCE_4-like_[&!color=#009900]
	Clust2_XM_013734017-1_Brassica_oleracea_var-oleracea_FAR1-RELATED_SEQUENCE_5-like_[&!color=#009900]
	Clust2_XM_013762026-1_Brassica_oleracea_var-oleracea_FAR1-RELATED_SEQUENCE_5-like_[&!color=#009900]
	Clust2_XM_013768585-1_Brassica_oleracea_var-oleracea_FAR1-RELATED_SEQUENCE_4-like_[&!color=#009900]
	Clust2_XM_013769947-1_Brassica_oleracea_var-oleracea_FAR1-RELATED_SEQUENCE_5-like_[&!color=#009900]
	Clust2_XM_013775381-1_Brassica_oleracea_var-oleracea_FAR1-RELATED_SEQUENCE_5-like_[&!color=#009900]
	Clust2_XM_013784090-1_Brassica_oleracea_var-oleracea_LOC106344780[&!color=#009900]
	Clust2_XM_013790190-1_Brassica_napus_LOC106350282_[&!color=#009900]
	Clust2_XM_013790542-2_Brassica_napus_LOC106350692[&!color=#009900]
	Clust2_XM_013795028-1_Brassica_napus_LOC106355000_[&!color=#009900]
	Clust2_XM_013802384-1_Brassica_napus_LOC106362489[&!color=#009900]
	Clust2_XM_013803281-1_Brassica_napus_LOC106363559[&!color=#009900]
	Clust2_XM_013834615-1_Brassica_napus_FAR1-RELATED_SEQUENCE_5-like_[&!color=#009900]
	Clust2_XM_013838627-1_Brassica_napus_FAR1-RELATED_SEQUENCE_5-like_[&!color=#009900]
	Clust2_XM_013839147-1_Brassica_napus_FAR1-RELATED_SEQUENCE_5-like_[&!color=#009900]
	Clust2_XM_013854036-1_Brassica_napus_LOC106413221_[&!color=#009900]
	Clust2_XM_013860766-2_Brassica_napus_FAR1-RELATED_SEQUENCE_5-like_[&!color=#009900]
	Clust2_XM_013864575-1_Brassica_napus_LOC106423818[&!color=#009900]
	Clust2_XM_013870125-1_Brassica_napus_FAR1-RELATED_SEQUENCE_5-like_[&!color=#009900]
	Clust2_XM_013871164-1_Brassica_napus_FAR1-RELATED_SEQUENCE_5-like_[&!color=#009900]
	Clust2_XM_013883371-1_Brassica_napus_LOC106441567[&!color=#009900]
	Clust2_XM_013895822-1_Brassica_napus_LOC106453590[&!color=#009900]
	Clust2_XM_015199523-1_Solanum_pennellii_LOC107001505_[&!color=#009900]
	Clust2_XM_015213404-1_Solanum_pennellii_LOC107013512_[&!color=#009900]
	Clust2_XM_015222978-1_Solanum_pennellii_LOC107022340_[&!color=#009900]
	Clust2_XM_015303157-1_Solanum_tuberosum_LOC107057970[&!color=#009900]
	Clust2_XM_015303421-1_Solanum_tuberosum_LOC107058097_[&!color=#009900]
	Clust2_XM_015303944-1_Solanum_tuberosum_LOC107058351_[&!color=#009900]
	Clust2_XM_015307342-1_Solanum_tuberosum_LOC107060036_[&!color=#009900]
	Clust2_XM_015307808-1_Solanum_tuberosum_LOC107060213_[&!color=#009900]
	Clust2_XM_015307810-1_Solanum_tuberosum_LOC107060215_[&!color=#009900]
	Clust2_XM_015308500-1_Solanum_tuberosum_LOC107060514_[&!color=#009900]
	Clust2_XM_015309994-1_Solanum_tuberosum_LOC107061158_[&!color=#009900]
	Clust2_XM_015310758-1_Solanum_tuberosum_LOC102592925_[&!color=#009900]
	Clust2_XM_015312215-1_Solanum_tuberosum_LOC107062033_[&!color=#009900]
	Clust2_XM_015312598-1_Solanum_tuberosum_LOC107062218_[&!color=#009900]
	Clust2_XM_015774072-2_Oryza_sativa_Japonica_LOC107280309_X2[&!color=#009900]
	Clust2_XM_015782673-1_Oryza_sativa_Japonica_LOC107280873_[&!color=#009900]
	Clust2_XM_015838064-1_Oryza_brachyanthaLOC102714198[&!color=#009900]
	Clust2_XM_015840848-1_Oryza_brachyantha_LOC102716809_[&!color=#009900]
	Clust2_XM_015842363-1_Oryza_brachyantha_LOC102715157_X1[&!color=#009900]
	Clust2_XM_016791674-1_Prunus_mume_LOC107880369_[&!color=#009900]
	Clust2_XM_016826385-1_Gossypium_hirsutum_LOC107900698[&!color=#009900]
	Clust2_XM_016839836-1_Gossypium_hirsutum_LOC107911609_[&!color=#009900]
	Clust2_XM_016899663-1_Gossypium_hirsutum_LOC107963067_[&!color=#009900]
	Clust2_XM_017380570-1_Daucus_carota_subsp-sativus_LOC108209585_[&!color=#009900]
	Clust2_XM_017748649-1_Gossypium_arboreum_LOC108450882[&!color=#009900]
	Clust2_XM_017758012-1_Gossypium_arboreum_LOC108458602[&!color=#009900]
	Clust2_XM_017762282-1_Gossypium_arboreum_LOC108462316[&!color=#009900]
	Clust2_XM_017763726-1_Gossypium_arboreum_LOC108463801_[&!color=#009900]
	Clust2_XM_017766504-1_Gossypium_arboreum_LOC108466145[&!color=#009900]
	Clust2_XM_017766613-1_Gossypium_arboreum_LOC108466276[&!color=#009900]
	Clust2_XM_017769582-1_Gossypium_arboreum_LOC108468713[&!color=#009900]
	Clust2_XM_017777005-1_Gossypium_arboreum_LOC108474980_[&!color=#009900]
	Clust2_XM_017779774-1_Gossypium_arboreum_LOC108477270[&!color=#009900]
	Clust2_XM_017780099-1_Gossypium_arboreum_LOC108477567[&!color=#009900]
	Clust2_XM_017780136-1_Gossypium_arboreum_LOC108477616[&!color=#009900]
	Clust2_XM_017780180-1_Gossypium_arboreum_LOC108477663[&!color=#009900]
	Clust2_XM_018114908-1_Theobroma_cacao_LOC108660656_[&!color=#009900]
	Clust2_XM_018117273-1_Theobroma_cacao_LOC108661289_[&!color=#009900]
	Clust2_XM_018117650-1_Theobroma_cacao_LOC108661376_[&!color=#009900]
	Clust2_XM_018117838-1_Theobroma_cacao_LOC108661392_[&!color=#009900]
	Clust2_XM_018124366-1_Theobroma_cacao_LOC108662786_[&!color=#009900]
	Clust2_XM_018125499-1_Theobroma_cacao_LOC108663016[&!color=#009900]
	Clust2_XM_018126896-1_Theobroma_cacao_LOC108663291_[&!color=#009900]
	Clust2_XM_018128840-1_Theobroma_cacao_LOC108663624_[&!color=#009900]
	Clust2_XM_018129832-1_Theobroma_cacao_LOC108663931_[&!color=#009900]
	Clust2_XM_018291627-1_Pochonia_chlamydosporia_170_mutator-like_VFPPC_13855[&!color=#009900]
	Clust2_XM_018393406-1_Fusarium_oxysporum_f-sp-lycopersici_4287[&!color=#009900]
	Clust2_XM_018579765-1_Raphanus_sativus_FAR1-RELATED_SEQUENCE_5-like_[&!color=#009900]
	Clust2_XM_018587964-1_Raphanus_sativus_FAR1-RELATED_SEQUENCE_5-like_[&!color=#009900]
	Clust2_XM_018593236-1_Raphanus_sativus_LOC108820271[&!color=#009900]
	Clust2_XM_018598094-1_Raphanus_sativus_LOC108824694[&!color=#009900]
	Clust2_XM_018598264-1_Raphanus_sativus_LOC108824895[&!color=#009900]
	Clust2_XM_018605013-1_Raphanus_sativus_LOC108831467[&!color=#009900]
	Clust2_XM_018607176-1_Raphanus_sativus_LOC108833776[&!color=#009900]
	Clust2_XM_018608719-1_Raphanus_sativus_LOC108835471[&!color=#009900]
	Clust2_XM_018647040-1_Pyrus_x_bretschneideri_LOC108867121_[&!color=#009900]
	Clust2_XM_018656379-1_Brassica_rapa_LOC108870744[&!color=#009900]
	Clust2_XM_018877074-1_Eucalyptus_grandis_LOC104454592_[&!color=#009900]
	Clust2_XM_019216362-1_Vitis_vinifera_LOC104882791[&!color=#009900]
	Clust2_XM_019218327-1_Vitis_vinifera_LOC109122100[&!color=#009900]
	Clust2_XM_019221516-1_Vitis_vinifera_LOC104879996_[&!color=#009900]
	Clust2_XM_019222522-1_Vitis_vinifera_LOC104880560[&!color=#009900]
	Clust2_XM_019222566-1_Vitis_vinifera_LOC104880614[&!color=#009900]
	Clust2_XM_019224109-1_Vitis_vinifera_LOC109123690[&!color=#009900]
	Clust2_XM_019224119-1_Vitis_vinifera_LOC104881329[&!color=#009900]
	Clust2_XM_019225938-1_Vitis_vinifera_LOC104882085[&!color=#009900]
	Clust2_XM_019226634-1_Vitis_vinifera_LOC104882368_[&!color=#009900]
	Clust2_XM_019236837-1_Camelina_sativa_LOC109129175[&!color=#009900]
	Clust2_XM_019402548-1_Nicotiana_attenuata_LOC109236374_[&!color=#009900]
	Clust2_XM_019565186-1_Lupinus_angustifolius_LOC109330919[&!color=#009900]
	Clust2_XM_019596371-1_Lupinus_angustifolius_LOC109354016[&!color=#009900]
	Clust2_XM_020224790-1_Ananas_comosus_LOC109704055_LOC109704055[&!color=#009900]
	Clust2_XM_020228180-1_Ananas_comosus_FAR1-RELATED_5-like_LOC109707095[&!color=#009900]
	Clust2_XM_020252308-1_Ananas_comosus_FAR1-RELATED_5-like_LOC109723824[&!color=#009900]
	Clust2_XM_020292346-1_Aegilops_tauschii_subsp-tauschii_protein_FAR1-RELATED_5-like_LOC109733159[&!color=#009900]
	Clust2_XM_020292534-1_Aegilops_tauschii_subsp-tauschii_LOC109733339[&!color=#009900]
	Clust2_XM_020293120-1_Aegilops_tauschii_subsp-tauschii_FAR1-RELATED_6-like_LOC109733910[&!color=#009900]
	Clust2_XM_020297694-1_Aegilops_tauschii_subsp-tauschii[&!color=#009900]
	Clust2_XM_020297737-1_Aegilops_tauschii_subsp-tauschii_LOC109738641_LOC109738641[&!color=#009900]
	Clust2_XM_020301878-1_Aegilops_tauschii_subsp-tauschii_protein_FAR1-RELATED_5-like_LOC109742782[&!color=#009900]
	Clust2_XM_020303547-1_Aegilops_tauschii_subsp-tauschii_LOC109744432[&!color=#009900]
	Clust2_XM_020309173-1_Aegilops_tauschii_subsp-tauschii_LOC109750218[&!color=#009900]
	Clust2_XM_020310172-1_Aegilops_tauschii_subsp-tauschii_protein_FAR1-RELATED_5-like_LOC109751278[&!color=#009900]
	Clust2_XM_020310881-1_Aegilops_tauschii_subsp-_tauschii_LOC109752015_[&!color=#009900]
	Clust2_XM_020312627-1_Aegilops_tauschii_subsp-tauschii[&!color=#009900]
	Clust2_XM_020314966-1_Aegilops_tauschii_subsp-tauschii_LOC109756110_LOC109756110[&!color=#009900]
	Clust2_XM_020315301-1_Aegilops_tauschii_subsp-tauschii_protein_FAR1-RELATED_5-like_LOC109756467[&!color=#009900]
	Clust2_XM_020318795-1_Aegilops_tauschii_subsp-tauschii_LOC109759965[&!color=#009900]
	Clust2_XM_020334218-1_Aegilops_tauschii_subsp-tauschii[&!color=#009900]
	Clust2_XM_020335929-1_Aegilops_tauschii_subsp-tauschii_protein_FAR1-RELATED_5-like_LOC109777281_X1[&!color=#009900]
	Clust2_XM_020338731-1_Aegilops_tauschii_subsp-tauschii_LOC109780147[&!color=#009900]
	Clust2_XM_020340207-1_Aegilops_tauschii_subsp-tauschii_protein_FAR1-RELATED_5-like_LOC109781619[&!color=#009900]
	Clust2_XM_020341280-1_Aegilops_tauschii_subsp-tauschii_protein_FAR1-RELATED_5-like_LOC109782657[&!color=#009900]
	Clust2_XM_020539636-1_Zea_mays_LOC103630667_[&!color=#009900]
	Clust2_XM_020540953-1_Zea_mays_LOC109940762_[&!color=#009900]
	Clust2_XM_020542625-1_Zea_mays_LOC103639058[&!color=#009900]
	Clust2_XM_020543364-2_Zea_mays_LOC103643021_[&!color=#009900]
	Clust2_XM_020543476-1_Zea_mays_LOC109942116[&!color=#009900]
	Clust2_XM_020544732-1_Zea_mays_LOC109942618[&!color=#009900]
	Clust2_XM_020545594-1_Zea_mays_LOC103632794_[&!color=#009900]
	Clust2_XM_020546289-2_Zea_mays_LOC103645779_X1[&!color=#009900]
	Clust2_XM_020548839-2_Zea_mays_LOC103646354_[&!color=#009900]
	Clust2_XM_020549357-1_Zea_mays_FAR1-RELATED_5-like_LOC103649134[&!color=#009900]
	Clust2_XM_020551071-1_Zea_mays_LOC109945232_[&!color=#009900]
	Clust2_XM_020551215-1_Zea_mays_LOC109945364_X1[&!color=#009900]
	Clust2_XM_020552507-2_Zea_mays_LOC103653038_X1[&!color=#009900]
	Clust2_XM_020563948-1_Prunus_persica_LOC18777387_[&!color=#009900]
	Clust2_XM_020570939-1_Prunus_persica_LOC18767540_[&!color=#009900]
	Clust2_XM_021010713-1_Arabidopsis_lyrata_subsp-lyrata_LOC110224541[&!color=#009900]
	Clust2_XM_021030268-1_Arabidopsis_lyrata_subsp-lyrata_LOC110229654[&!color=#009900]
	Clust2_XM_021033174-1_Arabidopsis_lyrata_subsp-lyrata_LOC110230392_X1_mRNA[&!color=#009900]
	Clust2_XM_021033993-1_Arabidopsis_lyrata_subsp-lyrata_LOC110230622_[&!color=#009900]
	Clust2_XM_021035244-1_Arabidopsis_lyrata_subsp-lyrata_LOC110230930[&!color=#009900]
	Clust2_XM_021433185-1_Herrania_umbratica_LOC110420034_[&!color=#009900]
	Clust2_XM_021450202-1_Sorghum_bicolor_FAR1-RELATED_5_LOC8078239_X2[&!color=#009900]
	Clust2_XM_021452389-1_Sorghum_bicolor_LOC8080998_X1[&!color=#009900]
	Clust2_XM_021453274-1_Sorghum_bicolor_LOC110432562[&!color=#009900]
	Clust2_XM_021453363-1_Sorghum_bicolor_LOC110432602_[&!color=#009900]
	Clust2_XM_021453901-1_Sorghum_bicolorLOC8057916[&!color=#009900]
	Clust2_XM_021460432-1_Sorghum_bicolor_LOC110435080[&!color=#009900]
	Clust2_XM_021463300-1_Sorghum_bicolor_LOC110436365_[&!color=#009900]
	Clust2_XM_021464961-1_Sorghum_bicolor_LOC8068540[&!color=#009900]
	Clust2_XM_021465610-1_Sorghum_bicolor_LOC110437233_[&!color=#009900]
	Clust2_XM_021944477-1_Prunus_avium_LOC110744488_[&!color=#009900]
	Clust2_XM_021945171-1_Prunus_avium_LOC110745094_[&!color=#009900]
	Clust2_XM_021946325-1_Prunus_avium_LOC110746108_[&!color=#009900]
	Clust2_XM_021950413-1_Prunus_avium_LOC110750138_[&!color=#009900]
	Clust2_XM_021951615-1_Prunus_avium_LOC110751181_[&!color=#009900]
	Clust2_XM_021952123-1_Prunus_avium_LOC110751624_[&!color=#009900]
	Clust2_XM_021953657-1_Prunus_avium_LOC110752899_[&!color=#009900]
	Clust2_XM_021957841-1_Prunus_avium_histone_chaperone_ASF1-like_LOC110756407[&!color=#009900]
	Clust2_XM_021957850-1_Prunus_avium_LOC110756416_[&!color=#009900]
	Clust2_XM_021958039-1_Prunus_avium_LOC110756594_[&!color=#009900]
	Clust2_XM_021958690-1_Prunus_avium_LOC110757134_[&!color=#009900]
	Clust2_XM_021966920-1_Prunus_avium_LOC110764020_X2[&!color=#009900]
	Clust2_XM_021977077-1_Prunus_avium_LOC110772623_[&!color=#009900]
	Clust2_XM_022118685-1_Helianthus_annuus_LOC110869432_[&!color=#009900]
	Clust2_XM_022135176-1_Helianthus_annuus_LOC110887598_[&!color=#009900]
	Clust2_XM_022135785-1_Helianthus_annuus_LOC110888253_[&!color=#009900]
	Clust2_XM_022692875-1_Brassica_napus_LOC106369711[&!color=#009900]
	Clust2_XM_022701922-1_Brassica_napus_FAR1-RELATED_SEQUENCE_4-like_[&!color=#009900]
	Clust2_XM_022709388-1_Brassica_napus_LOC106383230_[&!color=#009900]
	Clust2_XM_022714073-1_Brassica_napus_FAR1-RELATED_SEQUENCE_5-like_[&!color=#009900]
	Clust2_XM_022826749-1_Setaria_italica_LOC101780033_[&!color=#009900]
	Clust2_XM_023300624-1_Zea_mays_FAR1-RELATED_5_LOC103633307_X1[&!color=#009900]
	Clust2_XM_023780342-1_Capsella_rubella_LOC111830009[&!color=#009900]
	Clust2_XM_023877532-1_Lactuca_sativa_LOC111881138_[&!color=#009900]
	Clust2_XM_023883155-1_Lactuca_sativa_LOC111886920_[&!color=#009900]
	Clust2_XM_023884611-1_Lactuca_sativa_LOC111888441_[&!color=#009900]
	Clust2_XM_023886652-1_Lactuca_sativa_LOC111890543_[&!color=#009900]
	Clust2_XM_023888232-1_Lactuca_sativa_LOC111892169_[&!color=#009900]
	Clust2_XM_023906712-1_Lactuca_sativa_LOC111910904_[&!color=#009900]
	Clust2_XM_023908763-1_Lactuca_sativa_LOC111913041_[&!color=#009900]
	Clust2_XM_023911155-1_Lactuca_sativa_LOC111915503_[&!color=#009900]
	Clust2_XM_024148374-1_Eutrema_salsugineum_LOC112081597_[&!color=#009900]
	Clust2_XM_024148993-1_Eutrema_salsugineum_LOC112081930_[&!color=#009900]
	Clust2_XM_024149186-1_Eutrema_salsugineum_FAR-RED_ELONGATED_HYPOCOTYL_3-like_[&!color=#009900]
	Clust2_XM_024150635-1_Eutrema_salsugineum_FAR1-RELATED_SEQUENCE_4-like_[&!color=#009900]
	Clust2_XM_024150846-1_Eutrema_salsugineum_LOC112083115[&!color=#009900]
	Clust2_XM_024152002-1_Eutrema_salsugineum_LOC112083889[&!color=#009900]
	Clust2_XM_024152142-1_Eutrema_salsugineum_LOC112083921[&!color=#009900]
	Clust2_XM_024153849-1_Eutrema_salsugineum_LOC112084613[&!color=#009900]
	Clust2_XM_024154555-1_Eutrema_salsugineum_FAR1-RELATED_SEQUENCE_4-like_[&!color=#009900]
	Clust2_XM_024154852-1_Eutrema_salsugineum_LOC112086097[&!color=#009900]
	Clust2_XM_024155159-1_Eutrema_salsugineum_LOC112086250[&!color=#009900]
	Clust2_XM_024155324-1_Eutrema_salsugineum_LOC112086410[&!color=#009900]
	Clust2_XM_024155447-1_Eutrema_salsugineum_LOC112086495[&!color=#009900]
	Clust2_XM_024155555-1_Eutrema_salsugineum_FAR1-RELATED_SEQUENCE_4-like_[&!color=#009900]
	Clust2_XM_024157148-1_Eutrema_salsugineum_LOC112087138_[&!color=#009900]
	Clust2_XM_024157281-1_Eutrema_salsugineum_FAR-RED_ELONGATED_HYPOCOTYL_3-like_[&!color=#009900]
	Clust2_XM_024157601-1_Eutrema_salsugineum_LOC112087730[&!color=#009900]
	Clust2_XM_024158195-1_Eutrema_salsugineum_LOC112088041[&!color=#009900]
	Clust2_XM_024158489-1_Eutrema_salsugineum_LOC112088200_[&!color=#009900]
	Clust2_XM_024158622-1_Eutrema_salsugineum_LOC112088362_[&!color=#009900]
	Clust2_XM_024158625-1_Eutrema_salsugineum_FAR1-RELATED_SEQUENCE_7-like_LOC112088365[&!color=#009900]
	Clust2_XM_024158630-1_Eutrema_salsugineum_FAR1-RELATED_SEQUENCE_4-like_LOC112088369[&!color=#009900]
	Clust2_XM_024159260-1_Eutrema_salsugineum_LOC112088890_[&!color=#009900]
	Clust2_XM_024160097-1_Eutrema_salsugineum_FAR1-RELATED_SEQUENCE_4-like_[&!color=#009900]
	Clust2_XM_024160185-1_Eutrema_salsugineum_LOC112089203_[&!color=#009900]
	Clust2_XM_024301313-1_Rosa_chinensis_LOC112164944_[&!color=#009900]
	Clust2_XM_024304703-1_Rosa_chinensis_LOC112167653_[&!color=#009900]
	Clust2_XM_024306344-1_Rosa_chinensis_LOC112169328_[&!color=#009900]
	Clust2_XM_024308626-1_Rosa_chinensis_LOC112171442_[&!color=#009900]
	Clust2_XM_024322307-1_Rosa_chinensis_LOC112183998_[&!color=#009900]
	Clust2_XM_024322617-1_Rosa_chinensis_LOC112184359_[&!color=#009900]
	Clust2_XM_024322618-1_Rosa_chinensis_LOC112184360_[&!color=#009900]
	Clust2_XM_024323004-1_Rosa_chinensis_LOC112184764_[&!color=#009900]
	Clust2_XM_024328853-1_Rosa_chinensis_LOC112189508_[&!color=#009900]
	Clust2_XM_024332608-1_Rosa_chinensis_LOC112192744_[&!color=#009900]
	Clust2_XM_024338555-1_Rosa_chinensis_LOC112197716_[&!color=#009900]
	Clust2_XM_024339877-1_Rosa_chinensis_LOC112198766_[&!color=#009900]
	Clust2_XM_024343406-1_Rosa_chinensis_LOC112202402_[&!color=#009900]
	Clust2_XM_024344839-1_Rosa_chinensis_LOC112203942_[&!color=#009900]
	Clust2_XM_024456250-1_Brachypodium_distachyon_LOC112269475[&!color=#009900]
	Clust2_XM_024462730-1_Brachypodium_distachyon_FAR1-RELATED_5-like_LOC106865786_X4[&!color=#009900]
	Clust2_XM_024462754-1_Brachypodium_distachyon_FAR1-RELATED_5-like_LOC106865786_X5[&!color=#009900]
	Clust2_XM_024776435-1_Medicago_truncatula_LOC112419244_[&!color=#009900]
	Clust2_XM_025112250-1_Cynara_cardunculus_var-scolymus_LOC112507601_[&!color=#009900]
	Clust2_XM_025955984-1_Panicum_hallii_LOC112889363_[&!color=#009900]
	Clust2_XM_025957300-1_Panicum_hallii_FAR1-RELATED_5-like_LOC112890405[&!color=#009900]
	Clust2_XM_025967332-1_Panicum_hallii_FAR1-RELATED_5-like_LOC112898998[&!color=#009900]
	Clust2_XR_001550640-1_Oryza_brachyantha_uncharacterized_X1[&!color=#009900]
	Clust2_XR_001550641-1_Oryza_brachyantha_uncharacterized_X2[&!color=#009900]
	Clust2_XR_001550643-1_Oryza_brachyantha_uncharacterized_X4[&!color=#009900]
	Clust2_XR_001926397-1_Theobroma_cacao_LOC108660734_[&!color=#009900]
	Clust2_XR_002030224-1_Vitis_vinifera_ubiquitin-like-specific_protease1A_LOC109122719_X1[&!color=#009900]
	Clust2_XR_002262902-2_Zea_mays_LOC103630385_X2[&!color=#009900]
	Clust2_XR_002930350-1_Rosa_chinensis_LOC112185617_X1[&!color=#009900]
	Clust2_XR_002966067-1_Brachypodium_distachyon_FAR1-RELATED_5-like_LOC106865786_X14[&!color=#009900]
	Clust2_XR_003241395-1_Oryza_sativa_Japonica_LOC107280309_X3[&!color=#009900]
	Clust2_XR_003246821-1_Solanum_lycopersicum_LOC112941548_[&!color=#009900]
	Clust2_tr-A0A014MUQ5-A0A014MUQ5_9HYPO_MULE_transposase_Metarhizium_robertsii[&!color=#009900]
	Clust2_tr-A0A061DMG8-A0A061DMG8_THECC_Theobroma_cacao[&!color=#009900]
	Clust2_tr-A0A061E8I1-A0A061E8I1_THECC_Theobroma_cacao[&!color=#009900]
	Clust2_tr-A0A061EDX4-A0A061EDX4_THECC_Theobroma_cacao[&!color=#009900]
	Clust2_tr-A0A061F5R6-A0A061F5R6_THECC_Theobroma_cacao[&!color=#009900]
	Clust2_tr-A0A061FGM7-A0A061FGM7_THECC_Theobroma_cacao[&!color=#009900]
	Clust2_tr-A0A061FNV1-A0A061FNV1_THECC_Theobroma_cacao[&!color=#009900]
	Clust2_tr-A0A084B7T7-A0A084B7T7_STACB_Stachybotrys_chartarum_strain_CBS_109288[&!color=#009900]
	Clust2_tr-A0A087G7Y3-A0A087G7Y3_ARAAL_Mutator-like_transposase_Arabis_alpina[&!color=#009900]
	Clust2_tr-A0A0A9ASX4-A0A0A9ASX4_ARUDO_Arundo_donax[&!color=#009900]
	Clust2_tr-A0A0A9DTF7-A0A0A9DTF7_ARUDO_Arundo_donax[&!color=#009900]
	Clust2_tr-A0A0A9GRG2-A0A0A9GRG2_ARUDO_Arundo_donax[&!color=#009900]
	Clust2_tr-A0A0A9HXW0-A0A0A9HXW0_ARUDO_Arundo_donax[&!color=#009900]
	Clust2_tr-A0A0A9TAP1-A0A0A9TAP1_ARUDO_Arundo_donax[&!color=#009900]
	Clust2_tr-A0A0B4EV34-A0A0B4EV34_METAF_Metarhizium_anisopliae_strain_ARSEF_549[&!color=#009900]
	Clust2_tr-A0A0B4F305-A0A0B4F305_METAF_Metarhizium_anisopliae_strain_ARSEF_549[&!color=#009900]
	Clust2_tr-A0A0B4FSV9-A0A0B4FSV9_METAF_Transposase_Metarhizium_anisopliae_strain_ARSEF_549[&!color=#009900]
	Clust2_tr-A0A0B4GGW7-A0A0B4GGW7_METGA_Transposase_Metarhizium_guizhouense_strain_ARSEF_977[&!color=#009900]
	Clust2_tr-A0A0B4GPR9-A0A0B4GPR9_METGA_Transposase_Metarhizium_guizhouense_strain_ARSEF_977[&!color=#009900]
	Clust2_tr-A0A0B4HEC9-A0A0B4HEC9_METMF_Transposase_Metarhizium_majus_strain_ARSEF_297[&!color=#009900]
	Clust2_tr-A0A0B4HR38-A0A0B4HR38_METGA_Transposase_Metarhizium_guizhouense_strain_ARSEF_977[&!color=#009900]
	Clust2_tr-A0A0C4EUY4-A0A0C4EUY4_PUCT1_Puccinia_triticina_isolate_1-1[&!color=#009900]
	Clust2_tr-A0A0C4F3J1-A0A0C4F3J1_PUCT1_Puccinia_triticina_isolate_1-1[&!color=#009900]
	Clust2_tr-A0A0C4FBJ5-A0A0C4FBJ5_PUCT1_Puccinia_triticina_isolate_1-1[&!color=#009900]
	Clust2_tr-A0A0C4FBX9-A0A0C4FBX9_PUCT1_Puccinia_triticina_isolate_1-1[&!color=#009900]
	Clust2_tr-A0A0D2ZTK8-A0A0D2ZTK8_BRAOL_Brassica_oleracea_var-oleracea[&!color=#009900]
	Clust2_tr-A0A0D2ZVX2-A0A0D2ZVX2_BRAOL_Brassica_oleracea_var-oleracea[&!color=#009900]
	Clust2_tr-A0A0D3A509-A0A0D3A509_BRAOL_Brassica_oleracea_var-oleracea[&!color=#009900]
	Clust2_tr-A0A0D3AQZ4-A0A0D3AQZ4_BRAOL_Brassica_oleracea_var-oleracea[&!color=#009900]
	Clust2_tr-A0A0D3BV17-A0A0D3BV17_BRAOL_Brassica_oleracea_var-oleracea[&!color=#009900]
	Clust2_tr-A0A0D3BXX6-A0A0D3BXX6_BRAOL_Brassica_oleracea_var-oleracea[&!color=#009900]
	Clust2_tr-A0A0D3CDX1-A0A0D3CDX1_BRAOL_Brassica_oleracea_var-oleracea[&!color=#009900]
	Clust2_tr-A0A0D3CRF3-A0A0D3CRF3_BRAOL_Brassica_oleracea_var-oleracea[&!color=#009900]
	Clust2_tr-A0A0D3CWH2-A0A0D3CWH2_BRAOL_Brassica_oleracea_var-oleracea[&!color=#009900]
	Clust2_tr-A0A0D3EAM1-A0A0D3EAM1_BRAOL_Brassica_oleracea_var-oleracea[&!color=#009900]
	Clust2_tr-A0A0D3EFC4-A0A0D3EFC4_BRAOL_Brassica_oleracea_var-oleracea[&!color=#009900]
	Clust2_tr-A0A0D9PBX7-A0A0D9PBX7_METAN_Metarhizium_anisopliae_BRIP_53293[&!color=#009900]
	Clust2_tr-A0A0E0C1B6-A0A0E0C1B6_9ORYZ_Oryza_meridionalis[&!color=#009900]
	Clust2_tr-A0A0E0DLJ6-A0A0E0DLJ6_9ORYZ_Oryza_meridionalis[&!color=#009900]
	Clust2_tr-A0A0F7ZKC7-A0A0F7ZKC7_9HYPO_Hirsutella_minnesotensis_3608[&!color=#009900]
	Clust2_tr-A0A0F7ZPT7-A0A0F7ZPT7_9HYPO_Hirsutella_minnesotensis_3608[&!color=#009900]
	Clust2_tr-A0A0F7ZR75-A0A0F7ZR75_9HYPO_Hirsutella_minnesotensis_3608[&!color=#009900]
	Clust2_tr-A0A0F7ZRQ2-A0A0F7ZRQ2_9HYPO_Hirsutella_minnesotensis_3608[&!color=#009900]
	Clust2_tr-A0A0F7ZRU0-A0A0F7ZRU0_9HYPO_Hirsutella_minnesotensis_3608[&!color=#009900]
	Clust2_tr-A0A0F7ZWS9-A0A0F7ZWS9_9HYPO_Hirsutella_minnesotensis_3608[&!color=#009900]
	Clust2_tr-A0A0F7ZWU9-A0A0F7ZWU9_9HYPO_Hirsutella_minnesotensis_3608[&!color=#009900]
	Clust2_tr-A0A0F8A011-A0A0F8A011_9HYPO_Hirsutella-minnesotensis_3608[&!color=#009900]
	Clust2_tr-A0A0F9WTE6-A0A0F9WTE6_TRIHA_Trichoderma_harzianum[&!color=#009900]
	Clust2_tr-A0A0R8RKN6-A0A0R8RKN6_ORYSA_Oryza_sativa[&!color=#009900]
	Clust2_tr-A0A0W8CWF0-A0A0W8CWF0_PHYNI_ACTIN1_Phytophthora-nicotianae[&!color=#009900]
	Clust2_tr-A0A0W8D7H4-A0A0W8D7H4_PHYNI_Phytophthora-nicotianae[&!color=#009900]
	Clust2_tr-A0A151R3J6-A0A151R3J6_CAJCA_Protein_FAR1-RELATED_SEQUENCE_5_Cajanus_cajan[&!color=#009900]
	Clust2_tr-A0A151RS11-A0A151RS11_CAJCA_Protein_FAR1-RELATED_5_Cajanus_cajan[&!color=#009900]
	Clust2_tr-A0A151RX65-A0A151RX65_CAJCA_Protein_FAR1-RELATED_SEQUENCE_5_Cajanus_cajan[&!color=#009900]
	Clust2_tr-A0A151S099-A0A151S099_CAJCA_Protein_FAR1-RELATED_SEQUENCE_5_Cajanus_cajan[&!color=#009900]
	Clust2_tr-A0A151TSY3-A0A151TSY3_CAJCA_Protein_FAR1-RELATED_5_Cajanus_cajan[&!color=#009900]
	Clust2_tr-A0A151TSZ5-A0A151TSZ5_CAJCA_Protein_FAR1-RELATED_4_Cajanus_cajan[&!color=#009900]
	Clust2_tr-A0A178U6C5-A0A178U6C5_ARATH_Arabidopsis_thaliana[&!color=#009900]
	Clust2_tr-A0A178VD73-A0A178VD73_ARATH_Arabidopsis_thaliana[&!color=#009900]
	Clust2_tr-A0A178VNP3-A0A178VNP3_ARATH_Arabidopsis_thaliana[&!color=#009900]
	Clust2_tr-A0A178VP10-A0A178VP10_ARATH_Arabidopsis_thaliana[&!color=#009900]
	Clust2_tr-A0A178VUU9-A0A178VUU9_ARATH_Arabidopsis_thaliana[&!color=#009900]
	Clust2_tr-A0A178VYE9-A0A178VYE9_ARATH_Arabidopsis_thaliana[&!color=#009900]
	Clust2_tr-A0A179EVR3-A0A179EVR3_METCM_Mutator-transposase_Pochonia_chlamydosporia_170[&!color=#009900]
	Clust2_tr-A0A179EY27-A0A179EY27_METCM_Mutator-like_Pochonia_chlamydosporia_170[&!color=#009900]
	Clust2_tr-A0A179EY27-A0A179EY27_METCM_Mutator-transposase_Pochonia_chlamydosporia_170[&!color=#009900]
	Clust2_tr-A0A179F3U6-A0A179F3U6_9HYPO_Mutator-transposase_Purpureocillium_lilacinum[&!color=#009900]
	Clust2_tr-A0A1B8A6I6-A0A1B8A6I6_FUSPO_Fusarium_poae[&!color=#009900]
	Clust2_tr-A0A1B8A7G8-A0A1B8A7G8_FUSPO_Fusarium_poae[&!color=#009900]
	Clust2_tr-A0A1B8A893-A0A1B8A893_FUSPO_Fusarium_poae[&!color=#009900]
	Clust2_tr-A0A1B8AAA4-A0A1B8AAA4_FUSPO_Fusarium_poae[&!color=#009900]
	Clust2_tr-A0A1B8AAD5-A0A1B8AAD5_FUSPO_Fusarium_poae[&!color=#009900]
	Clust2_tr-A0A1B8ABE2-A0A1B8ABE2_FUSPO_Fusarium_poae[&!color=#009900]
	Clust2_tr-A0A1D6A0D5-A0A1D6A0D5_WHEAT_Triticum_aestivum[&!color=#009900]
	Clust2_tr-A0A1D6GDZ3-A0A1D6GDZ3_MAIZE_RMUA_Zea_mays[&!color=#009900]
	Clust2_tr-A0A1J3F068-A0A1J3F068_NOCCA_Noccaea_caerulescens[&!color=#009900]
	Clust2_tr-A0A1J3FH67-A0A1J3FH67_NOCCA_Noccaea_caerulescens[&!color=#009900]
	Clust2_tr-A0A1J3FSN2-A0A1J3FSN2_NOCCA_Protein_FAR-RED_IMPAIRED_RESPONSE_1_Noccaea_caerulescens[&!color=#009900]
	Clust2_tr-A0A1J3G9R7-A0A1J3G9R7_NOCCA_Protein_FAR-RED_IMPAIRED_RESPONSE_1_Noccaea_caerulescens[&!color=#009900]
	Clust2_tr-A0A1J6IKK1-A0A1J6IKK1_NICAT_Histone-lysine_n-methyltransferase_atx3_Nicotiana_attenuata[&!color=#009900]
	Clust2_tr-A0A1R3H5C7-A0A1R3H5C7_COCAP_Zinc_finger_Corchorus_capsularis[&!color=#009900]
	Clust2_tr-A0A1R3I7A4-A0A1R3I7A4_COCAP_MuDR_Corchorus-capsularis[&!color=#009900]
	Clust2_tr-A0A1S2Y170-A0A1S2Y170_CICAR_protein_FAR1-RELATED_SEQUENCE_5-like_Cicer_arietinum[&!color=#009900]
	Clust2_tr-A0A1S2YK57-A0A1S2YK57_CICAR_protein_FAR-RED_IMPAIRED_RESPONSE_1-like_Cicer_arietinum[&!color=#009900]
	Clust2_tr-A0A1S3EAN0-A0A1S3EAN0_CICAR_protein_FAR1-RELATED_SEQUENCE_5-like_Cicer_arietinum[&!color=#009900]
	Clust2_tr-A0A1S3XKY6-A0A1S3XKY6_TOBAC_LOC107766336_Nicotiana_tabacum[&!color=#009900]
	Clust2_tr-A0A1S3ZLV0-A0A1S3ZLV0_TOBAC_LOC107788092_Nicotiana_tabacum[&!color=#009900]
	Clust2_tr-A0A1S3ZYE3-A0A1S3ZYE3_TOBAC_LOC107791823_Nicotiana_tabacum[&!color=#009900]
	Clust2_tr-A0A1S4AJV7-A0A1S4AJV7_TOBAC_LOC107798249_Nicotiana_tabacum[&!color=#009900]
	Clust2_tr-A0A1S4AU59-A0A1S4AU59_TOBAC_LOC107801310_Nicotiana_tabacum[&!color=#009900]
	Clust2_tr-A0A1S4CDZ1-A0A1S4CDZ1_TOBAC_LOC107817971_Nicotiana_tabacum[&!color=#009900]
	Clust2_tr-A0A1U7V6B3-A0A1U7V6B3_NICSY_LOC104214036_Nicotiana_sylvestris[&!color=#009900]
	Clust2_tr-A0A1U7VLN8-A0A1U7VLN8_NICSY_LOC104217354_Nicotiana_sylvestris[&!color=#009900]
	Clust2_tr-A0A1U8AR70-A0A1U8AR70_NELNU_protein_FAR1-RELATED_5-like_X2_Nelumbo_nucifera[&!color=#009900]
	Clust2_tr-A0A1U8E0A0-A0A1U8E0A0_CAPAN_LOC107841225_Capsicum_annuum[&!color=#009900]
	Clust2_tr-A0A1U8EB56-A0A1U8EB56_CAPAN_LOC107844568_Capsicum_annuum[&!color=#009900]
	Clust2_tr-A0A1U8EFZ1-A0A1U8EFZ1_CAPAN_LOC107846185_Capsicum_annuum[&!color=#009900]
	Clust2_tr-A0A1U8EG07-A0A1U8EG07_CAPAN_LOC107846240_Capsicum_annuum[&!color=#009900]
	Clust2_tr-A0A1U8EH01-A0A1U8EH01_CAPAN_LOC107846659_Capsicum_annuum[&!color=#009900]
	Clust2_tr-A0A1U8EQV5-A0A1U8EQV5_CAPAN_LOC107849494_Capsicum_annuum[&!color=#009900]
	Clust2_tr-A0A1U8EZU0-A0A1U8EZU0_CAPAN_LOC107849340_Capsicum_annuum[&!color=#009900]
	Clust2_tr-A0A1U8F275-A0A1U8F275_CAPAN_LOC107853054_Capsicum_annuum[&!color=#009900]
	Clust2_tr-A0A1U8F7I2-A0A1U8F7I2_CAPAN_LOC107854797_Capsicum_annuum[&!color=#009900]
	Clust2_tr-A0A1U8F9N5-A0A1U8F9N5_CAPAN_LOC107852432_Capsicum_annuum[&!color=#009900]
	Clust2_tr-A0A1U8FBE9-A0A1U8FBE9_CAPAN_LOC107853128_Capsicum_annuum[&!color=#009900]
	Clust2_tr-A0A1U8FC88-A0A1U8FC88_CAPAN_LOC107852826_Capsicum_annuum[&!color=#009900]
	Clust2_tr-A0A1U8FCF0-A0A1U8FCF0_CAPAN_LOC107852891_Capsicum_annuum[&!color=#009900]
	Clust2_tr-A0A1U8FFJ5-A0A1U8FFJ5_CAPAN_LOC107857716_Capsicum_annuum[&!color=#009900]
	Clust2_tr-A0A1U8FH73-A0A1U8FH73_CAPAN_LOC107857744_Capsicum_annuum[&!color=#009900]
	Clust2_tr-A0A1U8FK65-A0A1U8FK65_CAPAN_LOC107855643_Capsicum_annuum[&!color=#009900]
	Clust2_tr-A0A1U8FPA9-A0A1U8FPA9_CAPAN_LOC107857937_Capsicum_annuum[&!color=#009900]
	Clust2_tr-A0A1U8FQR0-A0A1U8FQR0_CAPAN_LOC107860651_Capsicum_annuum[&!color=#009900]
	Clust2_tr-A0A1U8FRQ1-A0A1U8FRQ1_CAPAN_LOC107858253_Capsicum_annuum[&!color=#009900]
	Clust2_tr-A0A1U8FUK1-A0A1U8FUK1_CAPAN_LOC107861928_Capsicum_annuum[&!color=#009900]
	Clust2_tr-A0A1U8FXU9-A0A1U8FXU9_CAPAN_LOC107862823_Capsicum_annuum[&!color=#009900]
	Clust2_tr-A0A1U8G7X3-A0A1U8G7X3_CAPAN_LOC107865763_Capsicum_annuum[&!color=#009900]
	Clust2_tr-A0A1U8GE72-A0A1U8GE72_CAPAN_LOC107865221_Capsicum_annuum[&!color=#009900]
	Clust2_tr-A0A1U8GJB5-A0A1U8GJB5_CAPAN_LOC107869188_Capsicum_annuum[&!color=#009900]
	Clust2_tr-A0A1U8GQ93-A0A1U8GQ93_CAPAN_LOC107868802_Capsicum_annuum[&!color=#009900]
	Clust2_tr-A0A1U8GS30-A0A1U8GS30_CAPAN_LOC107868795_Capsicum_annuum[&!color=#009900]
	Clust2_tr-A0A1U8GYX9-A0A1U8GYX9_CAPAN_LOC107873892_Capsicum_annuum[&!color=#009900]
	Clust2_tr-A0A1U8GZB1-A0A1U8GZB1_CAPAN_LOC107874089_Capsicum_annuum[&!color=#009900]
	Clust2_tr-A0A1U8GZP4-A0A1U8GZP4_CAPAN_LOC107871946_Capsicum_annuum[&!color=#009900]
	Clust2_tr-A0A1U8H5V4-A0A1U8H5V4_CAPAN_LOC107874087_Capsicum_annuum[&!color=#009900]
	Clust2_tr-A0A1U8H5X0-A0A1U8H5X0_CAPAN_LOC107874111_Capsicum_annuum[&!color=#009900]
	Clust2_tr-A0A1U8H644-A0A1U8H644_CAPAN_LOC107876405_Capsicum_annuum[&!color=#009900]
	Clust2_tr-A0A1U8H6Y1-A0A1U8H6Y1_CAPAN_LOC107876893_Capsicum_annuum[&!color=#009900]
	Clust2_tr-A0A1U8H6Y5-A0A1U8H6Y5_CAPAN_LOC107876763_Capsicum_annuum[&!color=#009900]
	Clust2_tr-A0A1U8H8I9-A0A1U8H8I9_CAPAN_LOC107874493_Capsicum_annuum[&!color=#009900]
	Clust2_tr-A0A1U8HDC4-A0A1U8HDC4_CAPAN_LOC107876819_Capsicum_annuum[&!color=#009900]
	Clust2_tr-A0A1U8HEB9-A0A1U8HEB9_CAPAN_LOC107879125_Capsicum_annuum[&!color=#009900]
	Clust2_tr-A0A1U8HEK1-A0A1U8HEK1_CAPAN_LOC107879254_Capsicum_annuum[&!color=#009900]
	Clust2_tr-A0A1U8HFA0-A0A1U8HFA0_CAPAN_LOC107876806_Capsicum_annuum[&!color=#009900]
	Clust2_tr-A0A1U8HL30-A0A1U8HL30_CAPAN_LOC107879422_Capsicum_annuum[&!color=#009900]
	Clust2_tr-A0A1U8I480-A0A1U8I480_GOSHI_LOC107892474_Gossypium_hirsutum[&!color=#009900]
	Clust2_tr-A0A1U8KX80-A0A1U8KX80_GOSHI_LOC107921683_Gossypium_hirsutum[&!color=#009900]
	Clust2_tr-A0A1U8L7M1-A0A1U8L7M1_GOSHI_LOC107923468_Gossypium_hirsutum[&!color=#009900]
	Clust2_tr-A0A1U8LB22-A0A1U8LB22_GOSHI_LOC107925598_Gossypium_hirsutum[&!color=#009900]
	Clust2_tr-A0A1U8MPJ4-A0A1U8MPJ4_GOSHI_LOC107939871_Gossypium_hirsutum[&!color=#009900]
	Clust2_tr-A0A1U8MZH0-A0A1U8MZH0_GOSHI_LOC107942976_Gossypium_hirsutum[&!color=#009900]
	Clust2_tr-A0A1U8P7L4-A0A1U8P7L4_GOSHI_LOC107955947_Gossypium_hirsutum[&!color=#009900]
	Clust2_tr-A0A1U8PAL7-A0A1U8PAL7_GOSHI_LOC107956100_Gossypium_hirsutum[&!color=#009900]
	Clust2_tr-A0A1U8PM83-A0A1U8PM83_GOSHI_LOC107960456_Gossypium_hirsutum[&!color=#009900]
	Clust2_tr-A0A1U8PMN2-A0A1U8PMN2_GOSHI_LOC107960622_Gossypium_hirsutum[&!color=#009900]
	Clust2_tr-A0A1U8PXT2-A0A1U8PXT2_GOSHI_LOC107963102_Gossypium_hirsutum[&!color=#009900]
	Clust2_tr-A0A219ANH7-A0A219ANH7_METCM_Transposase_Pochonia_chlamydosporia_170[&!color=#009900]
	Clust2_tr-A0A219APX2-A0A219APX2_METCM_Transposase_Pochonia_chlamydosporia_170[&!color=#009900]
	Clust2_tr-A0A219ARP2-A0A219ARP2_METCM_Transposase_Pochonia_chlamydosporia_170[&!color=#009900]
	Clust2_tr-A0A219AS60-A0A219AS60_METCM_Transposase_Pochonia_chlamydosporia_170[&!color=#009900]
	Clust2_tr-A0A251PFQ5-A0A251PFQ5_PRUPE_Prunus_persica[&!color=#009900]
	Clust2_tr-A0A287P1D7-A0A287P1D7_HORVV_Hordeum_vulgare_subsp-vulgare[&!color=#009900]
	Clust2_tr-A0A2C5YYC7-A0A2C5YYC7_9HYPO_Cordyceps_sp-RAO-2017[&!color=#009900]
	Clust2_tr-A0A2G2VFJ5-A0A2G2VFJ5_CAPBA_Capsicum_baccatum[&!color=#009900]
	Clust2_tr-A0A2G2WIR2-A0A2G2WIR2_CAPBA_Capsicum_baccatum[&!color=#009900]
	Clust2_tr-A0A2G2WJ64-A0A2G2WJ64_CAPBA_Capsicum_baccatum[&!color=#009900]
	Clust2_tr-A0A2G2XD88-A0A2G2XD88_CAPBA_Capsicum_baccatum[&!color=#009900]
	Clust2_tr-A0A2G2XVV7-A0A2G2XVV7_CAPAN_Capsicum_annuum[&!color=#009900]
	Clust2_tr-A0A2G2XYL1-A0A2G2XYL1_CAPAN_Flavin-containing_monooxygenase_Capsicum_annuum[&!color=#009900]
	Clust2_tr-A0A2G2YG86-A0A2G2YG86_CAPAN_Capsicum_annuum[&!color=#009900]
	Clust2_tr-A0A2G2ZCN1-A0A2G2ZCN1_CAPAN_Capsicum_annuum[&!color=#009900]
	Clust2_tr-A0A2G2ZV60-A0A2G2ZV60_CAPAN_Capsicum_annuum[&!color=#009900]
	Clust2_tr-A0A2G2ZVX2-A0A2G2ZVX2_CAPAN_Capsicum_annuum[&!color=#009900]
	Clust2_tr-A0A2G3A6K6-A0A2G3A6K6_CAPAN_Capsicum_annuum[&!color=#009900]
	Clust2_tr-A0A2G3A6P4-A0A2G3A6P4_CAPAN_Capsicum_annuum[&!color=#009900]
	Clust2_tr-A0A2G3ASZ9-A0A2G3ASZ9_CAPCH_Capsicum_chinense[&!color=#009900]
	Clust2_tr-A0A2G3AT45-A0A2G3AT45_CAPCH_Calpain-type_cysteine_protease_DEK1_Capsicum_chinense[&!color=#009900]
	Clust2_tr-A0A2G3BK10-A0A2G3BK10_CAPCH_Capsicum_chinense[&!color=#009900]
	Clust2_tr-A0A2G3BSP6-A0A2G3BSP6_CAPCH_Capsicum_chinense[&!color=#009900]
	Clust2_tr-A0A2G3BWA0-A0A2G3BWA0_CAPCH_Flavin-containing_monooxygenase_Capsicum_chinense[&!color=#009900]
	Clust2_tr-A0A2G3C1T4-A0A2G3C1T4_CAPCH_Capsicum_chinense[&!color=#009900]
	Clust2_tr-A0A2G3C692-A0A2G3C692_CAPCH_Capsicum_chinense[&!color=#009900]
	Clust2_tr-A0A2G3C6J4-A0A2G3C6J4_CAPCH_Ferritin_Capsicum_chinense[&!color=#009900]
	Clust2_tr-A0A2G3CSS5-A0A2G3CSS5_CAPCH_Capsicum_chinense[&!color=#009900]
	Clust2_tr-A0A2G3CWD1-A0A2G3CWD1_CAPCH_Capsicum_chinense[&!color=#009900]
	Clust2_tr-A0A2G3CZX7-A0A2G3CZX7_CAPCH_Capsicum_chinense[&!color=#009900]
	Clust2_tr-A0A2G3D5D8-A0A2G3D5D8_CAPCH_Capsicum_chinense[&!color=#009900]
	Clust2_tr-A0A2G3D996-A0A2G3D996_CAPCH_Capsicum_chinense[&!color=#009900]
	Clust2_tr-A0A2G3DDC7-A0A2G3DDC7_CAPCH_Capsicum_chinense[&!color=#009900]
	Clust2_tr-A0A2G9GUX9-A0A2G9GUX9_9LAMI_Handroanthus_impetiginosus[&!color=#009900]
	Clust2_tr-A0A2G9H4G6-A0A2G9H4G6_9LAMI_Handroanthus_impetiginosus[&!color=#009900]
	Clust2_tr-A0A2H3TJW7-A0A2H3TJW7_FUSOX_Fusarium_oxysporum[&!color=#009900]
	Clust2_tr-A0A2H3TRD5-A0A2H3TRD5_FUSOX_Fusarium_oxysporum[&!color=#009900]
	Clust2_tr-A0A2H3TUU7-A0A2H3TUU7_FUSOX_Fusarium_oxysporum[&!color=#009900]
	Clust2_tr-A0A2H3ZGP1-A0A2H3ZGP1_PHODC_LOC103724167_Phoenix-dactylifera[&!color=#009900]
	Clust2_tr-A0A2I7YUI4-A0A2I7YUI4_CUCSA_MuDRA-like_Cucumis-sativus[&!color=#009900]
	Clust2_tr-A0A2K0USD0-A0A2K0USD0_GIBNY_Gibberella_nygamai[&!color=#009900]
	Clust2_tr-A0A2K3LMW2-A0A2K3LMW2_TRIPR_Protein_FAR1-related_Trifolium_pratense[&!color=#009900]
	Clust2_tr-A0A2K3LPM1-A0A2K3LPM1_TRIPR_Trifolium_pratense[&!color=#009900]
	Clust2_tr-A0A2K3M9T6-A0A2K3M9T6_TRIPR_FAR1-related_protein_Trifolium_pratense[&!color=#009900]
	Clust2_tr-A0A2K3N9S8-A0A2K3N9S8_TRIPR_FAR1-related_Trifolium_pratense[&!color=#009900]
	Clust2_tr-A0A2K3PRH2-A0A2K3PRH2_TRIPR_Protein_FAR1-related_Trifolium_pratense[&!color=#009900]
	Clust2_tr-A0A2L2T9X8-A0A2L2T9X8_9HYPO_Fusarium_venenatum[&!color=#009900]
	Clust2_tr-A0A2N5SES8-A0A2N5SES8_9BASI_Puccinia_coronata_var-avenae_f-sp-avenae[&!color=#009900]
	Clust2_tr-A0A2N5VEF1-A0A2N5VEF1_9BASI_Puccinia_coronata_var-avenae_f-sp-avenae[&!color=#009900]
	Clust2_tr-A0A2N9E8S0-A0A2N9E8S0_FAGSY_Fagus_sylvatica[&!color=#009900]
	Clust2_tr-A0A2N9EF66-A0A2N9EF66_FAGSY_Fagus_sylvatica[&!color=#009900]
	Clust2_tr-A0A2N9EH94-A0A2N9EH94_FAGSY_Fagus_sylvatica[&!color=#009900]
	Clust2_tr-A0A2N9ELF7-A0A2N9ELF7_FAGSY_Fagus_sylvatica[&!color=#009900]
	Clust2_tr-A0A2N9ES08-A0A2N9ES08_FAGSY_Fagus_sylvatica[&!color=#009900]
	Clust2_tr-A0A2N9EWJ4-A0A2N9EWJ4_FAGSY_Fagus_sylvatica[&!color=#009900]
	Clust2_tr-A0A2N9EWU7-A0A2N9EWU7_FAGSY_Fagus_sylvatica[&!color=#009900]
	Clust2_tr-A0A2N9F0F8-A0A2N9F0F8_FAGSY_Fagus_sylvatica[&!color=#009900]
	Clust2_tr-A0A2N9F123-A0A2N9F123_FAGSY_Fagus_sylvatica[&!color=#009900]
	Clust2_tr-A0A2N9FK03-A0A2N9FK03_FAGSY_Fagus_sylvatica[&!color=#009900]
	Clust2_tr-A0A2N9GMK3-A0A2N9GMK3_FAGSY_Fagus_sylvatica[&!color=#009900]
	Clust2_tr-A0A2N9GND6-A0A2N9GND6_FAGSY_Fagus_sylvatica[&!color=#009900]
	Clust2_tr-A0A2N9H342-A0A2N9H342_FAGSY_Fagus_sylvatica[&!color=#009900]
	Clust2_tr-A0A2N9H5M8-A0A2N9H5M8_FAGSY_Fagus_sylvatica[&!color=#009900]
	Clust2_tr-A0A2N9I6R5-A0A2N9I6R5_FAGSY_Fagus_sylvatica[&!color=#009900]
	Clust2_tr-A0A2N9IED6-A0A2N9IED6_FAGSY_Fagus_sylvatica[&!color=#009900]
	Clust2_tr-A0A2P5SQL4-A0A2P5SQL4_GOSBA_Gossypium_barbadense[&!color=#009900]
	Clust2_tr-A0A2P5W9J2-A0A2P5W9J2_GOSBA_Gossypium_barbadense[&!color=#009900]
	Clust2_tr-A0A2P5Y8S0-A0A2P5Y8S0_GOSBA_Gossypium_barbadense[&!color=#009900]
	Clust2_tr-A0A2P5YA17-A0A2P5YA17_GOSBA_Gossypium_barbadense[&!color=#009900]
	Clust2_tr-A0A2P6P3K9-A0A2P6P3K9_ROSCH_Putative_MULE_Rosa_chinensis[&!color=#009900]
	Clust2_tr-A0A2P6P3K9-A0A2P6P3K9_ROSCH_Putative_MULE_transposase_Rosa_chinensis[&!color=#009900]
	Clust2_tr-A0A2P6PSB1-A0A2P6PSB1_ROSCH_Putative_MULE_transposase_Rosa_chinensis[&!color=#009900]
	Clust2_tr-A0A2P6PSB1-A0A2P6PSB1_ROSCH_Putative_mutator_Rosa_chinensis[&!color=#009900]
	Clust2_tr-A0A2P6QR57-A0A2P6QR57_ROSCH_Putative_MULE_transposase_Rosa_chinensis[&!color=#009900]
	Clust2_tr-A0A2P6S941-A0A2P6S941_ROSCH_Putative_MULE_Rosa_chinensis[&!color=#009900]
	Clust2_tr-A0A2R6QJ28-A0A2R6QJ28_ACTCH_Kininogen1-light-chain_Actinidia-chinensis-var-chinensis[&!color=#009900]
	Clust2_tr-A0A2R6QX94-A0A2R6QX94_ACTCH_Protein_FAR1-RELATED_Actinidia_chinensis_var-chinensis[&!color=#009900]
	Clust2_tr-A0A2S3HS41-A0A2S3HS41_9POAL_Panicum_hallii[&!color=#009900]
	Clust2_tr-A0A2S4UWJ2-A0A2S4UWJ2_9BASI_Puccinia_striiformis[&!color=#009900]
	Clust2_tr-A0A2S4VN68-A0A2S4VN68_9BASI_Puccinia_striiformis[&!color=#009900]
	Clust2_tr-A0A2S4VRR3-A0A2S4VRR3_9BASI_Puccinia_striiformis[&!color=#009900]
	Clust2_tr-A0A2T7CMA9-A0A2T7CMA9_9POAL_Panicum_hallii_var-hallii[&!color=#009900]
	Clust2_tr-A0A2T8I6E3-A0A2T8I6E3_9POAL_Panicum_hallii[&!color=#009900]
	Clust2_tr-A0A2T8I7Q2-A0A2T8I7Q2_9POAL_Panicum_hallii[&!color=#009900]
	Clust2_tr-A0A2T8IGV3-A0A2T8IGV3_9POAL_Panicum_hallii[&!color=#009900]
	Clust2_tr-A0A2T8JC79-A0A2T8JC79_9POAL_Panicum_hallii[&!color=#009900]
	Clust2_tr-A0A2T8KLJ4-A0A2T8KLJ4_9POAL_Panicum_hallii[&!color=#009900]
	Clust2_tr-A0A2T8KUY9-A0A2T8KUY9_9POAL_Panicum_hallii[&!color=#009900]
	Clust2_tr-A0A2T8KWH7-A0A2T8KWH7_9POAL_Panicum_hallii[&!color=#009900]
	Clust2_tr-A0A2U1MYY8-A0A2U1MYY8_ARTAN_Transposase_MutatorArtemisia_annua[&!color=#009900]
	Clust2_tr-A0A2U3DQ61-A0A2U3DQ61_9HYPO_Purpureocillium_lilacinum[&!color=#009900]
	Clust2_tr-A0A2X0S4N6-A0A2X0S4N6_WHEAT_Triticum_aestivum[&!color=#009900]
	Clust2_tr-A0A2Z6MBM1-A0A2Z6MBM1_TRISU_Trifolium_subterraneum[&!color=#009900]
	Clust2_tr-A0A2Z6N9N6-A0A2Z6N9N6_TRISU_Trifolium_subterraneum[&!color=#009900]
	Clust2_tr-A0A2Z6NC37-A0A2Z6NC37_TRISU_Trifolium_subterraneum[&!color=#009900]
	Clust2_tr-A0A2Z6NGM0-A0A2Z6NGM0_TRISU_Trifolium_subterraneum[&!color=#009900]
	Clust2_tr-A0A2Z6P2K7-A0A2Z6P2K7_TRISU_Trifolium_subterraneum[&!color=#009900]
	Clust2_tr-A0A2Z6PUD4-A0A2Z6PUD4_TRISU_Trifolium_subterraneum[&!color=#009900]
	Clust2_tr-A0A329SDZ0-A0A329SDZ0_9STRA_Phytophthora-cactorum[&!color=#009900]
	Clust2_tr-A0A341NZF1-A0A341NZF1_WHEAT_Triticum_aestivum[&!color=#009900]
	Clust2_tr-A0A341P4T3-A0A341P4T3_WHEAT_Triticum_aestivum[&!color=#009900]
	Clust2_tr-A0A341PCM3-A0A341PCM3_WHEAT_Triticum_aestivum[&!color=#009900]
	Clust2_tr-A0A341S8G1-A0A341S8G1_WHEAT_Triticum_aestivum[&!color=#009900]
	Clust2_tr-A0A341V7Z3-A0A341V7Z3_WHEAT_Triticum_aestivum[&!color=#009900]
	Clust2_tr-A0A341Y351-A0A341Y351_WHEAT_Triticum_aestivum[&!color=#009900]
	Clust2_tr-A0A341YE69-A0A341YE69_WHEAT_Triticum_aestivum[&!color=#009900]
	Clust2_tr-A2ZAG1-A2ZAG1_ORYSI_Oryza_sativa_subsp-indica[&!color=#009900]
	Clust2_tr-A5AD73-A5AD73_VITVI_Vitis_vinifera[&!color=#009900]
	Clust2_tr-A5ADB4-A5ADB4_VITVI_Vitis_vinifera[&!color=#009900]
	Clust2_tr-A5AET7-A5AET7_VITVI_Vitis_vinifera[&!color=#009900]
	Clust2_tr-A5AF61-A5AF61_VITVI_Vitis_vinifera[&!color=#009900]
	Clust2_tr-A5AF79-A5AF79_VITVI_Vitis_vinifera[&!color=#009900]
	Clust2_tr-A5AFL4-A5AFL4_VITVI_Vitis_vinifera[&!color=#009900]
	Clust2_tr-A5AG92-A5AG92_VITVI_Vitis_vinifera[&!color=#009900]
	Clust2_tr-A5AGF1-A5AGF1_VITVI_Vitis_vinifera[&!color=#009900]
	Clust2_tr-A5ANM5-A5ANM5_VITVI_Vitis_vinifera[&!color=#009900]
	Clust2_tr-A5ASQ4-A5ASQ4_VITVI_Vitis_vinifera[&!color=#009900]
	Clust2_tr-A5AV56-A5AV56_VITVI_Vitis_vinifera[&!color=#009900]
	Clust2_tr-A5AWW9-A5AWW9_VITVI_Vitis_vinifera[&!color=#009900]
	Clust2_tr-A5AX84-A5AX84_VITVI_Vitis_vinifera[&!color=#009900]
	Clust2_tr-A5AY09-A5AY09_VITVI_Vitis_vinifera[&!color=#009900]
	Clust2_tr-A5AZ05-A5AZ05_VITVI_Vitis_vinifera[&!color=#009900]
	Clust2_tr-A5B3S0-A5B3S0_VITVI_Vitis_vinifera[&!color=#009900]
	Clust2_tr-A5B4N5-A5B4N5_VITVI_Vitis_vinifera[&!color=#009900]
	Clust2_tr-A5B6E4-A5B6E4_VITVI_Vitis_vinifera[&!color=#009900]
	Clust2_tr-A5B6P2-A5B6P2_VITVI_Vitis_vinifera[&!color=#009900]
	Clust2_tr-A5B7Q9-A5B7Q9_VITVI_Vitis_vinifera[&!color=#009900]
	Clust2_tr-A5B874-A5B874_VITVI_Vitis_vinifera[&!color=#009900]
	Clust2_tr-A5B9E2-A5B9E2_VITVI_Vitis_vinifera[&!color=#009900]
	Clust2_tr-A5BC41-A5BC41_VITVI_Vitis_vinifera[&!color=#009900]
	Clust2_tr-A5BC76-A5BC76_VITVI_Vitis_vinifera[&!color=#009900]
	Clust2_tr-A5BCE3-A5BCE3_VITVI_Vitis_vinifera[&!color=#009900]
	Clust2_tr-A5BG78-A5BG78_VITVI_Vitis_vinifera[&!color=#009900]
	Clust2_tr-A5BIC8-A5BIC8_VITVI_Vitis_vinifera[&!color=#009900]
	Clust2_tr-A5BKX8-A5BKX8_VITVI_Vitis_vinifera[&!color=#009900]
	Clust2_tr-A5BLJ7-A5BLJ7_VITVI_Vitis_vinifera[&!color=#009900]
	Clust2_tr-A5BLX4-A5BLX4_VITVI_Vitis_vinifera[&!color=#009900]
	Clust2_tr-A5BMB1-A5BMB1_VITVI_Vitis_vinifera[&!color=#009900]
	Clust2_tr-A5BMR9-A5BMR9_VITVI_Vitis_vinifera[&!color=#009900]
	Clust2_tr-A5BMS2-A5BMS2_VITVI_Vitis_vinifera[&!color=#009900]
	Clust2_tr-A5BRI0-A5BRI0_VITVI_Vitis_vinifera[&!color=#009900]
	Clust2_tr-A5BRW5-A5BRW5_VITVI_Vitis_vinifera[&!color=#009900]
	Clust2_tr-A5BTP0-A5BTP0_VITVI_Vitis_vinifera[&!color=#009900]
	Clust2_tr-A5BUI3-A5BUI3_VITVI_Vitis_vinifera[&!color=#009900]
	Clust2_tr-A5BUQ1-A5BUQ1_VITVI_Vitis_vinifera[&!color=#009900]
	Clust2_tr-A5BV63-A5BV63_VITVI_Vitis_vinifera[&!color=#009900]
	Clust2_tr-A5BWG8-A5BWG8_VITVI_Vitis_vinifera[&!color=#009900]
	Clust2_tr-A5BWM1-A5BWM1_VITVI_Vitis_vinifera[&!color=#009900]
	Clust2_tr-A5BXG7-A5BXG7_VITVI_Vitis_vinifera[&!color=#009900]
	Clust2_tr-A5BY33-A5BY33_VITVI_Vitis_vinifera[&!color=#009900]
	Clust2_tr-A5BZK4-A5BZK4_VITVI_Vitis_vinifera[&!color=#009900]
	Clust2_tr-A5C007-A5C007_VITVI_Vitis_vinifera[&!color=#009900]
	Clust2_tr-A5C4Q2-A5C4Q2_VITVI_Vitis_vinifera[&!color=#009900]
	Clust2_tr-A5C972-A5C972_VITVI_Vitis_vinifera[&!color=#009900]
	Clust2_tr-A5C9X6-A5C9X6_VITVI_Vitis_vinifera[&!color=#009900]
	Clust2_tr-A5CBI7-A5CBI7_VITVI_Vitis_vinifera[&!color=#009900]
	Clust2_tr-A7VJC0-A7VJC0_ORYSI_RMUA_Oryza_sativa_subsp-indica[&!color=#009900]
	Clust2_tr-B6QJE0-B6QJE0_TALMQ_Talaromyces_marneffei_strain_ATCC_18224_[&!color=#009900]
	Clust2_tr-B7EQP3-B7EQP3_ORYSJ_transposon_Oryza_sativa_subsp-japonica[&!color=#009900]
	Clust2_tr-B7ETN2-B7ETN2_ORYSJ_clone-J033108L18_Oryza_sativa_subsp-japonica[&!color=#009900]
	Clust2_tr-B8ADU4-B8ADU4_ORYSI_Oryza_sativa_subsp-indica[&!color=#009900]
	Clust2_tr-B8AG55-B8AG55_ORYSI_Oryza_sativa_subsp-indica[&!color=#009900]
	Clust2_tr-B8BCT3-B8BCT3_ORYSI_Oryza_sativa_subsp-indica[&!color=#009900]
	Clust2_tr-B8BLW5-B8BLW5_ORYSI_Oryza_sativa_subsp-indica[&!color=#009900]
	Clust2_tr-B8MAH7-B8MAH7_TALSN_Mutator-transposase_Talaromyces_stipitatus_strain_ATCC_10500_[&!color=#009900]
	Clust2_tr-B9FE05-B9FE05_ORYSJ_Oryza_sativa_subsp-japonica[&!color=#009900]
	Clust2_tr-B9FZH1-B9FZH1_ORYSJ_Oryza_sativa_subsp-japonica[&!color=#009900]
	Clust2_tr-B9G0Q4-B9G0Q4_ORYSJ_Oryza_sativa_subsp-japonica[&!color=#009900]
	Clust2_tr-B9G6I4-B9G6I4_ORYSJ_Oryza_sativa_subsp-japonica[&!color=#009900]
	Clust2_tr-B9G749-B9G749_ORYSJ_Oryza_sativa_subsp-japonica[&!color=#009900]
	Clust2_tr-B9GBQ0-B9GBQ0_ORYSJ_Oryza_sativa_subsp-japonica[&!color=#009900]
	Clust2_tr-B9GCH7-B9GCH7_ORYSJ_Oryza_sativa_subsp-japonica[&!color=#009900]
	Clust2_tr-C4J099-C4J099_MAIZE_Zea_mays[&!color=#009900]
	Clust2_tr-F9F4D9-F9F4D9_FUSOF_Fusarium_oxysporum_strain_Fo5176[&!color=#009900]
	Clust2_tr-F9FF29-F9FF29_FUSOF_Fusarium_oxysporum_strain_Fo5176[&!color=#009900]
	Clust2_tr-F9FWZ8-F9FWZ8_FUSOF_Fusarium_oxysporum_strain_Fo5176[&!color=#009900]
	Clust2_tr-F9GEE4-F9GEE4_FUSOF_Fusarium_oxysporum_strain_Fo5176[&!color=#009900]
	Clust2_tr-G5AH07-G5AH07_PHYSP_Phytophthora-sojae_strain-P6497[&!color=#009900]
	Clust2_tr-I1NYD2-I1NYD2_ORYGL_Oryza_glaberrima[&!color=#009900]
	Clust2_tr-I1QHN7-I1QHN7_ORYGL_Oryza_glaberrima[&!color=#009900]
	Clust2_tr-J3KVC7-J3KVC7_ORYBR_Oryza_brachyantha[&!color=#009900]
	Clust2_tr-J3LAP7-J3LAP7_ORYBR_Oryza_brachyantha[&!color=#009900]
	Clust2_tr-J3MDD4-J3MDD4_ORYBR_Oryza_brachyantha[&!color=#009900]
	Clust2_tr-J3N329-J3N329_ORYBR_Oryza_brachyantha[&!color=#009900]
	Clust2_tr-J4VU17-J4VU17_BEAB2_Transposase-like_Beauveria_bassiana_strain_ARSEF_2860[&!color=#009900]
	Clust2_tr-K3XQJ4-K3XQJ4_SETIT_Setaria_italica[&!color=#009900]
	Clust2_tr-K3YY80-K3YY80_SETIT_Setaria_italica[&!color=#009900]
	Clust2_tr-K3ZE85-K3ZE85_SETIT_Setaria_italica[&!color=#009900]
	Clust2_tr-K4AMH6-K4AMH6_SETIT_Setaria_italica[&!color=#009900]
	Clust2_tr-K4AWA6-K4AWA6_SOLLC_Solanum_lycopersicum[&!color=#009900]
	Clust2_tr-K4B746-K4B746_SOLLC_Solanum_lycopersicum[&!color=#009900]
	Clust2_tr-K4BDX8-K4BDX8_SOLLC_Solanum_lycopersicum[&!color=#009900]
	Clust2_tr-K4BG80-K4BG80_SOLLC_Solanum_lycopersicum[&!color=#009900]
	Clust2_tr-K4BHT3-K4BHT3_SOLLC_Solanum_lycopersicum[&!color=#009900]
	Clust2_tr-K4BYN6-K4BYN6_SOLLC_Solanum_lycopersicum[&!color=#009900]
	Clust2_tr-K4C0P8-K4C0P8_SOLLC_Solanum_lycopersicum[&!color=#009900]
	Clust2_tr-K4C4R9-K4C4R9_SOLLC_Solanum_lycopersicum[&!color=#009900]
	Clust2_tr-K4CCF4-K4CCF4_SOLLC_Solanum_lycopersicum[&!color=#009900]
	Clust2_tr-K4CE74-K4CE74_SOLLC_Solanum_lycopersicum[&!color=#009900]
	Clust2_tr-K4CLL5-K4CLL5_SOLLC_Solanum_lycopersicum[&!color=#009900]
	Clust2_tr-K4D9G7-K4D9G7_SOLLC_Solanum_lycopersicum[&!color=#009900]
	Clust2_tr-K4DA42-K4DA42_SOLLC_Solanum_lycopersicum[&!color=#009900]
	Clust2_tr-M1DDE2-M1DDE2_SOLTU_Solanum_tuberosum[&!color=#009900]
	Clust2_tr-M5W642-M5W642_PRUPE_protein_Prunus_persica[&!color=#009900]
	Clust2_tr-M5X6G0-M5X6G0_PRUPE_Prunus_persica[&!color=#009900]
	Clust2_tr-M5XRH2-M5XRH2_PRUPE_protein_Prunus_persica[&!color=#009900]
	Clust2_tr-M5Y0K9-M5Y0K9_PRUPE_protein_Prunus_persica[&!color=#009900]
	Clust2_tr-M5Y193-M5Y193_PRUPE_Prunus_persica[&!color=#009900]
	Clust2_tr-M5Y8S8-M5Y8S8_PRUPE_protein_Prunus_persica[&!color=#009900]
	Clust2_tr-N1QVH4-N1QVH4_AEGTA_Ubiquitin_carboxyl-terminal_hydrolase_13_Aegilops_tauschii[&!color=#009900]
	Clust2_tr-N1S3Q4-N1S3Q4_FUSC4_Fusarium_oxysporum_f-sp-cubense_strain_race_4[&!color=#009900]
	Clust2_tr-N1S3R5-N1S3R5_FUSC4_Fusarium_oxysporum_f-sp-cubense_strain_race_4[&!color=#009900]
	Clust2_tr-N1S8T3-N1S8T3_FUSC4_Fusarium_oxysporum_f-sp-cubense_strain_race_4[&!color=#009900]
	Clust2_tr-N4UCQ7-N4UCQ7_FUSC1_Fusarium_oxysporum_f-sp-cubense_strain_race_1[&!color=#009900]
	Clust2_tr-O04653-O04653_ARATH_A_TM021B04-1_Arabidopsis_thaliana[&!color=#009900]
	Clust2_tr-O22278-O22278_ARATH_Predicted_transposon_Arabidopsis_thaliana[&!color=#009900]
	Clust2_tr-O65227-O65227_ARATH_F7N22-10_protein_Arabidopsis_thaliana[&!color=#009900]
	Clust2_tr-O65231-O65231_ARATH_F7N22-13_protein_Arabidopsis_thaliana[&!color=#009900]
	Clust2_tr-O80466-O80466_ARATH_Mutator-like_transposase_Arabidopsis_thaliana[&!color=#009900]
	Clust2_tr-O80973-O80973_ARATH_Mutator-like_transposase_Arabidopsis_thaliana[&!color=#009900]
	Clust2_tr-P93802-P93802_MAIZE_MURAZC_Zea_mays[&!color=#009900]
	Clust2_tr-Q05792-Q05792_MAIZE_mutator_transposable_element_MuA2_Zea_mays[&!color=#009900]
	Clust2_tr-Q0DBZ9-Q0DBZ9_ORYSJ_Os06g0502800_Oryza_sativa_subsp-japonica[&!color=#009900]
	Clust2_tr-Q0DDK4-Q0DDK4_ORYSJ_Os06g0218200_Oryza_sativa_subsp-japonica[&!color=#009900]
	Clust2_tr-Q0DPZ7-Q0DPZ7_ORYSJ_Os03g0648200_Oryza_sativa_subsp-japonica[&!color=#009900]
	Clust2_tr-Q0J7G8-Q0J7G8_ORYSJ_Os08g0194400_Oryza_sativa_subsp-japonica[&!color=#009900]
	Clust2_tr-Q10DZ1-Q10DZ1_ORYSJ_Transposon_protein_Mutator_Oryza_sativa_subsp-japonica[&!color=#009900]
	Clust2_tr-Q10IC1-Q10IC1_ORYSJ_Transposon_protein_Oryza_sativa_subsp-japonica[&!color=#009900]
	Clust2_tr-Q259A0-Q259A0_ORYSA_H0322F07-9_Oryza_sativa[&!color=#009900]
	Clust2_tr-Q2GMS3-Q2GMS3_CHAGB_Chaetomium_globosum_strain_ATCC_6205[&!color=#009900]
	Clust2_tr-Q2GRN4-Q2GRN4_CHAGB_Chaetomium-globosum[&!color=#009900]
	Clust2_tr-Q2GUK1-Q2GUK1_CHAGB_Chaetomium_globosum_strain_ATCC_6205[&!color=#009900]
	Clust2_tr-Q2GYJ3-Q2GYJ3_CHAGB_Chaetomium_globosum_strain_ATCC_6205[&!color=#009900]
	Clust2_tr-Q2GZI3-Q2GZI3_CHAGB_Chaetomium_globosum_strain_ATCC_6205_[&!color=#009900]
	Clust2_tr-Q2H7J5-Q2H7J5_CHAGB_Chaetomium_globosum_strain_ATCC_6205_[&!color=#009900]
	Clust2_tr-Q2HAQ6-Q2HAQ6_CHAGB_Chaetomium_globosum_strain_ATCC_6205_[&!color=#009900]
	Clust2_tr-Q2HC82-Q2HC82_CHAGB_Chaetomium_globosum_strain_ATCC_6205_[&!color=#009900]
	Clust2_tr-Q2QP77-Q2QP77_ORYSJ_Transposon_protein_Oryza_sativa_subsp-japonica[&!color=#009900]
	Clust2_tr-Q2QXI4-Q2QXI4_ORYSJ_Transposon_protein_Oryza_sativa_subsp-japonica[&!color=#009900]
	Clust2_tr-Q2QXK8-Q2QXK8_ORYSJ_Transposon_protein_Mutator_Oryza_sativa_subsp-japonica[&!color=#009900]
	Clust2_tr-Q2R0C2-Q2R0C2_ORYSJ_Transposon_protein_Mutator_Oryza_sativa_subsp-japonica[&!color=#009900]
	Clust2_tr-Q2RB42-Q2RB42_ORYSJ_Transposon_protein_Mutator_Oryza_sativa_subsp-japonica[&!color=#009900]
	Clust2_tr-Q53P91-Q53P91_ORYSJ_Transposon_protein_Oryza_sativa_subsp-japonica[&!color=#009900]
	Clust2_tr-Q53PR7-Q53PR7_ORYSJ_Transposon_putative_mutator_Oryza_sativa_subsp-japonica[&!color=#009900]
	Clust2_tr-Q5GIT1-Q5GIT1_CUCME_MuDRA_Cucumis-melo[&!color=#009900]
	Clust2_tr-Q65XP0-Q65XP0_ORYSJ_Oryza_sativa_subsp-japonica[&!color=#009900]
	Clust2_tr-Q6AVM7-Q6AVM7_ORYSJ_Oryza_sativa_subsp-japonica[&!color=#009900]
	Clust2_tr-Q6RYE2-Q6RYE2_TRIMO_Putative_transposaseTriticum_monococcum[&!color=#009900]
	Clust2_tr-Q75G83-Q75G83_ORYSJ_Putative_transposase_Oryza_sativa_subsp-japonica[&!color=#009900]
	Clust2_tr-Q75H66-Q75H66_ORYSJ_Transposon_protein_Oryza_sativa_subsp-japonica[&!color=#009900]
	Clust2_tr-Q7FIJ2-Q7FIJ2_ARATH_AT4g09410_Arabidopsis_thaliana[&!color=#009900]
	Clust2_tr-Q7G1M5-Q7G1M5_ORYSJ_Transposon_protein_Oryza_sativa_subsp-japonica[&!color=#009900]
	Clust2_tr-Q7X762-Q7X762_ORYSJ_OSJNBb0118P14-3_Oryza_sativa_subsp-japonica[&!color=#009900]
	Clust2_tr-Q7XA19-Q7XA19_SOLBU_Transposase_Solanum_bulbocastanum[&!color=#009900]
	Clust2_tr-Q7XGT4-Q7XGT4_ORYSJ_Transposon_protein_Mutator_Oryza_sativa_subsp-japonica[&!color=#009900]
	Clust2_tr-Q8GTZ4-Q8GTZ4_ORYSJ_Putative_Mutator_Oryza_sativa_subsp-japonica[&!color=#009900]
	Clust2_tr-Q8H6I1-Q8H6I1_MAIZE_Putative_MURAZC_Zea_mays[&!color=#009900]
	Clust2_tr-Q8H8N6-Q8H8N6_ORYSJ_Putative_transposon_Oryza_sativa_subsp-japonica[&!color=#009900]
	Clust2_tr-Q8LMJ1-Q8LMJ1_ORYSJ_Putative_transposon_Oryza_sativa_subsp-japonica[&!color=#009900]
	Clust2_tr-Q8LNC1-Q8LNC1_ORYSJ_Putative_transposable_element_Oryza_sativa_subsp-japonica[&!color=#009900]
	Clust2_tr-Q8LNV8-Q8LNV8_ORYSJ_Putative_mutator_Oryza_sativa_subsp-japonica[&!color=#009900]
	Clust2_tr-Q93VY2-Q93VY2_ORYSJ_Putative_mudrA_transposon_MuDR_Oryza_sativa_subsp-japonica[&!color=#009900]
	Clust2_tr-Q94HS2-Q94HS2_ORYSJ_Putative_transposon_Oryza_sativa_subsp-japonica[&!color=#009900]
	Clust2_tr-Q9FWH9-Q9FWH9_ORYSJ_Putative_mutator_Oryza_sativa_subsp-japonica[&!color=#009900]
	Clust2_tr-Q9LDY3-Q9LDY3_ARATH_AT4g08720_Arabidopsis_thaliana[&!color=#009900]
	Clust2_tr-Q9LNM4-Q9LNM4_ARATH_F12K21-4_Arabidopsis_thaliana[&!color=#009900]
	Clust2_tr-Q9LPT8-Q9LPT8_ARATH_T22I11-14_protein_Arabidopsis_thaliana[&!color=#009900]
	Clust2_tr-Q9LRA1-Q9LRA1_ARATH_T23E23-9_Arabidopsis_thaliana[&!color=#009900]
	Clust2_tr-Q9LRP4-Q9LRP4_ARATH_Mutator-like_transposase_Arabidopsis_thaliana[&!color=#009900]
	Clust2_tr-Q9LTH0-Q9LTH0_ARATH_Mutator-like_transposase_Arabidopsis_thaliana[&!color=#009900]
	Clust2_tr-Q9LTL3-Q9LTL3_ARATH_Mutator-like_transposase_Arabidopsis_thaliana[&!color=#009900]
	Clust2_tr-Q9LW40-Q9LW40_ARATH_Probable_Mutator-like_transposase_Arabidopsis_thaliana[&!color=#009900]
	Clust2_tr-Q9M0Q3-Q9M0Q3_ARATH_AT4g09380_Arabidopsis_thaliana[&!color=#009900]
	Clust2_tr-Q9M3E4-Q9M3E4_ARATH_F18N11-100_Arabidopsis_thaliana[&!color=#009900]
	Clust2_tr-Q9S9L1-Q9S9L1_ARATH_F26C17-1_protein_Arabidopsis_thaliana[&!color=#009900]
	Clust2_tr-Q9SHU0-Q9SHU0_ARATH_Mutator-like_transposase_Arabidopsis_thaliana[&!color=#009900]
	Clust2_tr-Q9SI25-Q9SI25_ARATH_Mutator-like_transposase_Arabidopsis_thaliana[&!color=#009900]
	Clust2_tr-Q9SKW0-Q9SKW0_ARATH_F5J5-10_Arabidopsis_thaliana[&!color=#009900]
	Clust2_tr-Q9SL18-Q9SL18_ARATH_Mutator-like_transposase_Arabidopsis_thaliana[&!color=#009900]
	Clust2_tr-Q9SLM0-Q9SLM0_ARATH_Mutator-like_transposase_Arabidopsis_thaliana[&!color=#009900]
	Clust2_tr-Q9STZ1-Q9STZ1_ARATH_T21L8-60_Arabidopsis_thaliana[&!color=#009900]
	Clust2_tr-Q9SV50-Q9SV50_ARATH_AT4g28970_Arabidopsis_thaliana[&!color=#009900]
	Clust2_tr-Q9ZPF2-Q9ZPF2_ARATH_Putative_transposon_protein_Arabidopsis_thaliana[&!color=#009900]
	Clust2_tr-Q9ZPT6-Q9ZPT6_ARATH_Mutator-like_transposase_Arabidopsis_thaliana[&!color=#009900]
	Clust2_tr-Q9ZU22-Q9ZU22_ARATH_F5F19-7_protein_Arabidopsis_thaliana[&!color=#009900]
	Clust2_tr-Q9ZUQ8-Q9ZUQ8_ARATH_Mutator-like_transposase_Arabidopsis_thaliana[&!color=#009900]
	Clust2_tr-Q9ZV73-Q9ZV73_ARATH_Mutator-like_transposase_Arabidopsis_thaliana[&!color=#009900]
	Clust2_tr-Q9ZVE2-Q9ZVE2_ARATH_Mutator-like_transposase_Arabidopsis_thaliana[&!color=#009900]
	Clust2_tr-R0EZH3-R0EZH3_9BRAS_Capsella_rubella[&!color=#009900]
	Clust2_tr-R0G736-R0G736_9BRAS_Capsella_rubella[&!color=#009900]
	Clust2_tr-R0GM73-R0GM73_9BRAS_Capsella_rubella[&!color=#009900]
	Clust2_tr-R0GR45-R0GR45_9BRAS_Capsella_rubella[&!color=#009900]
	Clust2_tr-R0HSG2-R0HSG2_9BRAS_Capsella_rubella[&!color=#009900]
	Clust2_tr-R0HSV9-R0HSV9_9BRAS_Capsella_rubella[&!color=#009900]
	Clust2_tr-S5MQP1-S5MQP1_MAIZE_Mutator-like_transposase_Zea_mays[&!color=#009900]
	Clust2_tr-T1LLA0-T1LLA0_TRIUA_Triticum_urartu[&!color=#009900]
	Clust2_tr-U5D8E1-U5D8E1_AMBTC_Amborella-trichopoda[&!color=#009900]
	Clust2_tr-V4LV71-V4LV71_EUTSA_Eutrema_salsugineum[&!color=#009900]
	Clust2_tr-V4M602-V4M602_EUTSA_Eutrema_salsugineum[&!color=#009900]
	Clust2_tr-W9Q2W8-W9Q2W8_FUSOX_Fusarium_oxysporum_f-sp-pisi_HDV247[&!color=#009900]
	Clust3_MuDR1_SM[&!color=#0066ff]
	Clust3_MuDR1x_SM[&!color=#0066ff]
	Clust3_MuDR2x_SM[&!color=#0066ff]
	Clust3_MuDR4x_SM[&!color=#0066ff]
	Clust3_MuDR7x_AP[&!color=#0066ff]
	Clust3_MuDr-1_TV[&!color=#0066ff]
	Clust3_Muta10_CH477269_168[&!color=#0066ff]
	Clust3_Muta12_CH477713_166[&!color=#0066ff]
	Clust3_Muta13_CH477422_167[&!color=#0066ff]
	Clust3_Muta14_CH478369_174[&!color=#0066ff]
	Clust3_Muta1_CH477986_172[&!color=#0066ff]
	Clust3_Muta1_CH478058_167[&!color=#0066ff]
	Clust3_Muta2_CH477527_167[&!color=#0066ff]
	Clust3_Muta5_CH477739_169[&!color=#0066ff]
	Clust3_Muta8_CH477223_170[&!color=#0066ff]
	Clust3_ORF-Tpase_MuDR--10_Pinfestans_172[&!color=#0066ff]
	Clust3_ORF-Tpase_MuDR--14_Pi_171[&!color=#0066ff]
	Clust3_ORF-Tpase_MuDR--15_Pi_171[&!color=#0066ff]
	Clust3_ORF-Tpase_MuDR--17_Pi_171[&!color=#0066ff]
	Clust3_ORF-Tpase_MuDR--19_Pi_170[&!color=#0066ff]
	Clust3_ORF-Tpase_MuDR--1_Pi_172[&!color=#0066ff]
	Clust3_ORF-Tpase_MuDR--20_Pi_171[&!color=#0066ff]
	Clust3_ORF-Tpase_MuDR--21_Pi_171[&!color=#0066ff]
	Clust3_ORF-Tpase_MuDR--22_Pi_170[&!color=#0066ff]
	Clust3_ORF-Tpase_MuDR--2_Pi_172[&!color=#0066ff]
	Clust3_ORF-Tpase_MuDR--3_Pi_171[&!color=#0066ff]
	Clust3_ORF-Tpase_MuDR--4_Pi_172[&!color=#0066ff]
	Clust3_ORF-Tpase_MuDR--6_Pi_170[&!color=#0066ff]
	Clust3_ORF-Tpase_MuDR--7_Pi_172[&!color=#0066ff]
	Clust3_ORF-Tpase_MuDR--8_Pi_171[&!color=#0066ff]
	Clust3_ORF-Tpase_MuDR--9_Pi_165[&!color=#0066ff]
	Clust3_ORF-Tpase_MuDR-14_Pinfestans_171[&!color=#0066ff]
	Clust3_ORF-Tpase_MuDR-16_Pinfestans_171[&!color=#0066ff]
	Clust3_ORF-Tpase_MuDR-17_Pinfestans_171[&!color=#0066ff]
	Clust3_ORF-Tpase_MuDR-18_Pinfestans_171[&!color=#0066ff]
	Clust3_ORF-Tpase_MuDR-19_Pinfestans_171[&!color=#0066ff]
	Clust3_ORF-Tpase_MuDR-1_Cgigas_173[&!color=#0066ff]
	Clust3_ORF-Tpase_MuDR-20_Pinfestans_171[&!color=#0066ff]
	Clust3_ORF-Tpase_MuDR-22_Pinfestans_171[&!color=#0066ff]
	Clust3_ORF-Tpase_MuDR-23_Pinfestans_171[&!color=#0066ff]
	Clust3_ORF-Tpase_MuDR-24_Pinfestans_171[&!color=#0066ff]
	Clust3_ORF-Tpase_MuDR-26_Pinfestans_171[&!color=#0066ff]
	Clust3_ORF-Tpase_MuDR-27_Pinfestans_171[&!color=#0066ff]
	Clust3_ORF-Tpase_MuDR-28_Pinfestans_171[&!color=#0066ff]
	Clust3_ORF-Tpase_MuDR-2_Cgigas_171[&!color=#0066ff]
	Clust3_ORF-Tpase_MuDR-30_Pinfestans_170[&!color=#0066ff]
	Clust3_ORF-Tpase_MuDR-31_Pinfestans_171[&!color=#0066ff]
	Clust3_ORF-Tpase_MuDR-32_Pinfestans_171[&!color=#0066ff]
	Clust3_ORF-Tpase_MuDR-33_Pinfestans_171[&!color=#0066ff]
	Clust3_ORF-Tpase_MuDR-34_Pinfestans_163[&!color=#0066ff]
	Clust3_ORF-Tpase_MuDR-35_Pinfestans_170[&!color=#0066ff]
	Clust3_ORF-Tpase_MuDR-3_Lsalmonis_166[&!color=#0066ff]
	Clust3_ORF-Tpase_MuDR-4_Cgigas_167[&!color=#0066ff]
	Clust3_ORF-Tpase_MuDR-5_Pinfestans_172[&!color=#0066ff]
	Clust3_ORF-Tpase_MuDR-6_Hvulgaris_166[&!color=#0066ff]
	Clust3_ORF-Tpase_MuDR3-_SM_168[&!color=#0066ff]
	Clust3_ORF-Tpase_MuDR3_SM_168[&!color=#0066ff]
	Clust3_Phantom_A-aegypti_157[&!color=#0066ff]
	Clust3_Phantom_C-pipiens_167[&!color=#0066ff]
	Clust3_Phantom_C-savigny_169[&!color=#0066ff]
	Clust3_Phantom_G-funiferanae-ichnovirus_168[&!color=#0066ff]
	Clust3_Phantom_N-vitripennis_170[&!color=#0066ff]
	Clust3_Phantom_P-infestans_171[&!color=#0066ff]
	Clust3_Phantom_P-sojae1_171[&!color=#0066ff]
	Clust3_Phantom_P-sojae2_171[&!color=#0066ff]
	Clust3_Phantom_T-castaneum2_164[&!color=#0066ff]
	Clust3_Phantom_T-castaneum3_165[&!color=#0066ff]
	Clust3_Phantom_T-spiralis_162[&!color=#0066ff]
	Clust3_Phantom_T-vaginalis_162[&!color=#0066ff]
	Clust3_XM_001279761-1_Trichomonas-vaginalis_G3_TVAG_596770[&!color=#0066ff]
	Clust3_XM_001292989-1_Trichomonas-vaginalis_G3_TVAG_500310[&!color=#0066ff]
	Clust3_XM_001317839-1_Trichomonas-vaginalis_G3_TVAG_216270[&!color=#0066ff]
	Clust3_XM_001580694-1_Trichomonas-vaginalis_G3_TVAG_178020[&!color=#0066ff]
	Clust3_XM_001581521-1_Trichomonas-vaginalis_G3_TVAG_239620[&!color=#0066ff]
	Clust3_XM_001582740-1_Trichomonas-vaginalis_G3_TVAG_238300[&!color=#0066ff]
	Clust3_XM_003370004-1_Trichinella_spiralis_Tsp_11337[&!color=#0066ff]
	Clust3_XM_003377554-1_Trichinella_spiralis_Tsp_01795[&!color=#0066ff]
	Clust3_XM_008892923-1_Phytophthora_parasitica_INRA-310[&!color=#0066ff]
	Clust3_XM_011444888-1_Crassostrea_gigas_LOC105339364_[&!color=#0066ff]
	Clust3_XM_021503706-1_Mizuhopecten_yessoensis_LOC110454277_[&!color=#0066ff]
	Clust3_XM_021514482-1_Mizuhopecten_yessoensis_LOC110461150_[&!color=#0066ff]
	Clust3_XM_021518890-1_Mizuhopecten_yessoensis_LOC110463933_[&!color=#0066ff]
	Clust3_tr-A0A081B3W5-A0A081B3W5_PHYPR_Phytophthora_parasitica_P1976[&!color=#0066ff]
	Clust3_tr-A0A0V0RFA8-A0A0V0RFA8_9BILA_Trichinella_nelsoni[&!color=#0066ff]
	Clust3_tr-A0A0V0RPR5-A0A0V0RPR5_9BILA_Trichinella_nelsoni[&!color=#0066ff]
	Clust3_tr-A0A0V0RVL2-A0A0V0RVL2_9BILA_Trichinella_nelsoni[&!color=#0066ff]
	Clust3_tr-A0A0V0RZJ5-A0A0V0RZJ5_9BILA_Trichinella_nelsoni[&!color=#0066ff]
	Clust3_tr-A0A0V0S4X8-A0A0V0S4X8_9BILA_Trichinella_nelsoni[&!color=#0066ff]
	Clust3_tr-A0A0V0S540-A0A0V0S540_9BILA_Trichinella_nelsoni[&!color=#0066ff]
	Clust3_tr-A0A0V0SAT3-A0A0V0SAT3_9BILA_Trichinella_nelsoni[&!color=#0066ff]
	Clust3_tr-A0A0V0SB01-A0A0V0SB01_9BILA_Trichinella_nelsoni[&!color=#0066ff]
	Clust3_tr-A0A0V0SC12-A0A0V0SC12_9BILA_Trichinella_nelsoni[&!color=#0066ff]
	Clust3_tr-A0A0V0SFD9-A0A0V0SFD9_9BILA_Trichinella_nelsoni[&!color=#0066ff]
	Clust3_tr-A0A0V0SNG8-A0A0V0SNG8_9BILA_Trichinella_nelsoni[&!color=#0066ff]
	Clust3_tr-A0A0V0SZ89-A0A0V0SZ89_9BILA_Trichinella_murrelli[&!color=#0066ff]
	Clust3_tr-A0A0V0T3S5-A0A0V0T3S5_9BILA_Trichinella_murrelli[&!color=#0066ff]
	Clust3_tr-A0A0V0T596-A0A0V0T596_9BILA_Trichinella_murrelli[&!color=#0066ff]
	Clust3_tr-A0A0V0T8E3-A0A0V0T8E3_9BILA_Trichinella_murrelli[&!color=#0066ff]
	Clust3_tr-A0A0V0T8S7-A0A0V0T8S7_9BILA_Trichinella_murrelli[&!color=#0066ff]
	Clust3_tr-A0A0V0TB65-A0A0V0TB65_9BILA_Trichinella_murrelli[&!color=#0066ff]
	Clust3_tr-A0A0V0TVE7-A0A0V0TVE7_9BILA_Trichinella_murrelli[&!color=#0066ff]
	Clust3_tr-A0A0V0U6N4-A0A0V0U6N4_9BILA_Trichinella_murrelli[&!color=#0066ff]
	Clust3_tr-A0A0V0UHZ7-A0A0V0UHZ7_9BILA_Trichinella_murrelli[&!color=#0066ff]
	Clust3_tr-A0A0V0UJ77-A0A0V0UJ77_9BILA_Trichinella_sp-T9[&!color=#0066ff]
	Clust3_tr-A0A0V0UKS5-A0A0V0UKS5_9BILA_Trichinella_sp-T9[&!color=#0066ff]
	Clust3_tr-A0A0V0ULK3-A0A0V0ULK3_9BILA_Trichinella_sp-T9[&!color=#0066ff]
	Clust3_tr-A0A0V0UN37-A0A0V0UN37_9BILA_Major_sperm_protein_Trichinella_sp-T9[&!color=#0066ff]
	Clust3_tr-A0A0V0UY06-A0A0V0UY06_9BILA_Trichinella_sp-T9[&!color=#0066ff]
	Clust3_tr-A0A0V0UYW5-A0A0V0UYW5_9BILA_Trichinella_sp-T9[&!color=#0066ff]
	Clust3_tr-A0A0V0V8H1-A0A0V0V8H1_9BILA_Trichinella_sp-T9[&!color=#0066ff]
	Clust3_tr-A0A0V0VC82-A0A0V0VC82_9BILA_Trichinella_sp-T9[&!color=#0066ff]
	Clust3_tr-A0A0V0VHJ1-A0A0V0VHJ1_9BILA_Trichinella_sp-T9[&!color=#0066ff]
	Clust3_tr-A0A0V0VWH1-A0A0V0VWH1_9BILA_Trichinella_sp-T6[&!color=#0066ff]
	Clust3_tr-A0A0V0VWJ9-A0A0V0VWJ9_9BILA_Trichinella_sp-T6[&!color=#0066ff]
	Clust3_tr-A0A0V0VWK0-A0A0V0VWK0_9BILA_Trichinella_sp-T6[&!color=#0066ff]
	Clust3_tr-A0A0V0VWQ2-A0A0V0VWQ2_9BILA_Trichinella_sp-T6[&!color=#0066ff]
	Clust3_tr-A0A0V0VXH7-A0A0V0VXH7_9BILA_PiggyBac_Trichinella_sp-T9[&!color=#0066ff]
	Clust3_tr-A0A0V0W6D1-A0A0V0W6D1_9BILA_Trichinella_sp-T6[&!color=#0066ff]
	Clust3_tr-A0A0V0W8H2-A0A0V0W8H2_9BILA_Trichinella_sp-T6[&!color=#0066ff]
	Clust3_tr-A0A0V0W8L0-A0A0V0W8L0_9BILA_Trichinella_sp-T6[&!color=#0066ff]
	Clust3_tr-A0A0V0W908-A0A0V0W908_9BILA_Trichinella_sp-T6[&!color=#0066ff]
	Clust3_tr-A0A0V0WAH1-A0A0V0WAH1_9BILA_Trichinella_sp-T6[&!color=#0066ff]
	Clust3_tr-A0A0V0WL60-A0A0V0WL60_9BILA_Trichinella_sp-T6[&!color=#0066ff]
	Clust3_tr-A0A0V0WMQ5-A0A0V0WMQ5_9BILA_Trichinella_sp-T6[&!color=#0066ff]
	Clust3_tr-A0A0V0WMR6-A0A0V0WMR6_9BILA_Trichinella_sp-T6[&!color=#0066ff]
	Clust3_tr-A0A0V0WMS0-A0A0V0WMS0_9BILA_Trichinella_sp-T6[&!color=#0066ff]
	Clust3_tr-A0A0V0WXH8-A0A0V0WXH8_9BILA_Trichinella_sp-T6[&!color=#0066ff]
	Clust3_tr-A0A0V0XC12-A0A0V0XC12_9BILA_Major_sperm_protein_Trichinella_sp-T6[&!color=#0066ff]
	Clust3_tr-A0A0V0Z723-A0A0V0Z723_9BILA_Trichinella_patagoniensis[&!color=#0066ff]
	Clust3_tr-A0A0V0Z7C8-A0A0V0Z7C8_9BILA_Trichinella_patagoniensis[&!color=#0066ff]
	Clust3_tr-A0A0V0Z875-A0A0V0Z875_9BILA_Trichinella_patagoniensis[&!color=#0066ff]
	Clust3_tr-A0A0V0ZEH1-A0A0V0ZEH1_9BILA_Copia_protein_Trichinella_patagoniensis[&!color=#0066ff]
	Clust3_tr-A0A0V1A827-A0A0V1A827_9BILA_Trichinella_patagoniensis[&!color=#0066ff]
	Clust3_tr-A0A0V1ACU2-A0A0V1ACU2_9BILA_Trichinella_patagoniensis[&!color=#0066ff]
	Clust3_tr-A0A0V1AKK2-A0A0V1AKK2_TRISP_Trichinella_spiralis[&!color=#0066ff]
	Clust3_tr-A0A0V1AML3-A0A0V1AML3_TRISP_Trichinella_spiralis[&!color=#0066ff]
	Clust3_tr-A0A0V1AN27-A0A0V1AN27_TRISP_Trichinella_spiralis[&!color=#0066ff]
	Clust3_tr-A0A0V1ASY9-A0A0V1ASY9_TRISP_Trichinella_spiralis[&!color=#0066ff]
	Clust3_tr-A0A0V1AUZ4-A0A0V1AUZ4_TRISP_Trichinella_spiralis[&!color=#0066ff]
	Clust3_tr-A0A0V1AWJ2-A0A0V1AWJ2_TRISP_Trichinella_spiralis[&!color=#0066ff]
	Clust3_tr-A0A0V1AWT7-A0A0V1AWT7_TRISP_Trichinella_spiralis[&!color=#0066ff]
	Clust3_tr-A0A0V1BPJ5-A0A0V1BPJ5_TRISP_Protein_ZBED8_Trichinella_spiralis[&!color=#0066ff]
	Clust3_tr-A0A0V1BR87-A0A0V1BR87_TRIBR_Trichinella_britovi[&!color=#0066ff]
	Clust3_tr-A0A0V1BTQ1-A0A0V1BTQ1_TRISP_Trichinella_spiralis[&!color=#0066ff]
	Clust3_tr-A0A0V1BVU4-A0A0V1BVU4_TRISP_Trichinella_spiralis[&!color=#0066ff]
	Clust3_tr-A0A0V1C7D2-A0A0V1C7D2_TRIBR_Trichinella_britovi[&!color=#0066ff]
	Clust3_tr-A0A0V1C993-A0A0V1C993_TRIBR_Trichinella_britovi[&!color=#0066ff]
	Clust3_tr-A0A0V1CBY3-A0A0V1CBY3_TRIBR_Trichinella_britovi[&!color=#0066ff]
	Clust3_tr-A0A0V1CDF3-A0A0V1CDF3_TRIBR_Trichinella_britovi[&!color=#0066ff]
	Clust3_tr-A0A0V1CED6-A0A0V1CED6_TRIBR_Trichinella_britovi[&!color=#0066ff]
	Clust3_tr-A0A0V1CK54-A0A0V1CK54_TRIBR_Trichinella_britovi[&!color=#0066ff]
	Clust3_tr-A0A0V1CTI1-A0A0V1CTI1_TRIBR_Trichinella_britovi[&!color=#0066ff]
	Clust3_tr-A0A0V1D0S1-A0A0V1D0S1_TRIBR_Trichinella_britovi[&!color=#0066ff]
	Clust3_tr-A0A0V1D5D5-A0A0V1D5D5_TRIBR_Trichinella_britovi[&!color=#0066ff]
	Clust3_tr-A0A0V1DGW2-A0A0V1DGW2_TRIBR_Trichinella_britovi[&!color=#0066ff]
	Clust3_tr-A0A0V1DIU5-A0A0V1DIU5_TRIBR_Trichinella_britovi[&!color=#0066ff]
	Clust3_tr-A0A0V1GQ74-A0A0V1GQ74_9BILA_Trichinella_zimbabwensis[&!color=#0066ff]
	Clust3_tr-A0A0V1GRR2-A0A0V1GRR2_9BILA_Trichinella_zimbabwensis[&!color=#0066ff]
	Clust3_tr-A0A0V1GST1-A0A0V1GST1_9BILA_Trichinella_zimbabwensis[&!color=#0066ff]
	Clust3_tr-A0A0V1GV66-A0A0V1GV66_9BILA_Trichinella_zimbabwensis[&!color=#0066ff]
	Clust3_tr-A0A0V1GX44-A0A0V1GX44_9BILA_Trichinella_zimbabwensis[&!color=#0066ff]
	Clust3_tr-A0A0V1H4A5-A0A0V1H4A5_9BILA_PiggyBac_Trichinella_zimbabwensis[&!color=#0066ff]
	Clust3_tr-A0A0V1HGG7-A0A0V1HGG7_9BILA_Trichinella_zimbabwensis[&!color=#0066ff]
	Clust3_tr-A0A0V1HWX4-A0A0V1HWX4_9BILA_Trichinella_zimbabwensis[&!color=#0066ff]
	Clust3_tr-A0A0V1HYH4-A0A0V1HYH4_9BILA_Trichinella_zimbabwensis[&!color=#0066ff]
	Clust3_tr-A0A0V1I364-A0A0V1I364_9BILA_Trichinella_zimbabwensis[&!color=#0066ff]
	Clust3_tr-A0A0V1I7H6-A0A0V1I7H6_9BILA_Trichinella_zimbabwensis[&!color=#0066ff]
	Clust3_tr-A0A0V1KLC0-A0A0V1KLC0_9BILA_Trichinella_nativa[&!color=#0066ff]
	Clust3_tr-A0A0V1KPB7-A0A0V1KPB7_9BILA_Trichinella_nativa[&!color=#0066ff]
	Clust3_tr-A0A0V1KVJ0-A0A0V1KVJ0_9BILA_Trichinella_nativa[&!color=#0066ff]
	Clust3_tr-A0A0V1L2C8-A0A0V1L2C8_9BILA_Trichinella_nativa[&!color=#0066ff]
	Clust3_tr-A0A0V1LCK5-A0A0V1LCK5_9BILA_Trichinella_nativa[&!color=#0066ff]
	Clust3_tr-A0A0V1LIJ2-A0A0V1LIJ2_9BILA_Trichinella_nativa[&!color=#0066ff]
	Clust3_tr-A0A0V1LTU3-A0A0V1LTU3_9BILA_Trichinella_nativa[&!color=#0066ff]
	Clust3_tr-A0A0V1M427-A0A0V1M427_9BILA_Trichinella_papuae[&!color=#0066ff]
	Clust3_tr-A0A0V1MBH7-A0A0V1MBH7_9BILA_Trichinella_papuae[&!color=#0066ff]
	Clust3_tr-A0A0V1N7K0-A0A0V1N7K0_9BILA_Trichinella_papuae[&!color=#0066ff]
	Clust3_tr-A0A0V1N7W2-A0A0V1N7W2_9BILA_Trichinella_papuae[&!color=#0066ff]
	Clust3_tr-A0A0V1NAB8-A0A0V1NAB8_9BILA_Trichinella_papuae[&!color=#0066ff]
	Clust3_tr-A0A0V1NCH4-A0A0V1NCH4_9BILA_Trichinella_sp-T8[&!color=#0066ff]
	Clust3_tr-A0A0V1NE19-A0A0V1NE19_9BILA_Retrovirus-related_Pol_polyprotein_opus_Trichinella_sp-T8[&!color=#0066ff]
	Clust3_tr-A0A0V1NRJ9-A0A0V1NRJ9_9BILA_Trichinella_sp-T8[&!color=#0066ff]
	Clust3_tr-A0A0V1NZ04-A0A0V1NZ04_9BILA_Trichinella_sp-T8[&!color=#0066ff]
	Clust3_tr-A0A0V1P0B8-A0A0V1P0B8_9BILA_Trichinella_sp-T8[&!color=#0066ff]
	Clust3_tr-A0A0V1PFT9-A0A0V1PFT9_9BILA_Trichinella_sp-T8[&!color=#0066ff]
	Clust3_tr-A0A0V1PKI0-A0A0V1PKI0_9BILA_Trichinella_sp-T8[&!color=#0066ff]
	Clust3_tr-A0A225VK94-A0A225VK94_9STRA_Phytophthora_megakarya[&!color=#0066ff]
	Clust3_tr-A0A225W1X0-A0A225W1X0_9STRA_Phytophthora_megakarya[&!color=#0066ff]
	Clust3_tr-A0A225W3V7-A0A225W3V7_9STRA_Phytophthora_megakarya[&!color=#0066ff]
	Clust3_tr-A0A225WAN8-A0A225WAN8_9STRA_Phytophthora_megakarya[&!color=#0066ff]
	Clust3_tr-A0A2P4YRI2-A0A2P4YRI2_9STRA_Phytophthora_palmivora_var-palmivora[&!color=#0066ff]
	Clust3_tr-A0A2S2NIV8-A0A2S2NIV8_SCHGA_Schizaphis_graminum[&!color=#0066ff]
	Clust3_tr-A0A2S2P4K5-A0A2S2P4K5_SCHGA_Schizaphis_graminum[&!color=#0066ff]
	Clust3_tr-A0A2S2P4T0-A0A2S2P4T0_SCHGA_Schizaphis_graminum[&!color=#0066ff]
	Clust3_tr-A0A2S2PFJ7-A0A2S2PFJ7_SCHGA_Schizaphis_graminum[&!color=#0066ff]
	Clust3_tr-A0A329RNE2-A0A329RNE2_9STRA_Phytophthora_cactorum[&!color=#0066ff]
	Clust3_tr-A2DD30-A2DD30_TRIVA_Trichomonas_vaginalis[&!color=#0066ff]
	Clust3_tr-A2DD56-A2DD56_TRIVA_Trichomonas_vaginalis[&!color=#0066ff]
	Clust3_tr-A2DET4-A2DET4_TRIVA_Trichomonas_vaginalis[&!color=#0066ff]
	Clust3_tr-A2DGI9-A2DGI9_TRIVA_Trichomonas_vaginalis[&!color=#0066ff]
	Clust3_tr-A2DRR3-A2DRR3_TRIVA_Trichomonas_vaginalis[&!color=#0066ff]
	Clust3_tr-A2DTS6-A2DTS6_TRIVA_Trichomonas_vaginalis[&!color=#0066ff]
	Clust3_tr-A2E2M0-A2E2M0_TRIVA_Trichomonas_vaginalis[&!color=#0066ff]
	Clust3_tr-A2E937-A2E937_TRIVA_Trichomonas_vaginalis[&!color=#0066ff]
	Clust3_tr-A2EAZ9-A2EAZ9_TRIVA_Trichomonas_vaginalis[&!color=#0066ff]
	Clust3_tr-A2EBE0-A2EBE0_TRIVA_Trichomonas_vaginalis[&!color=#0066ff]
	Clust3_tr-A2ED29-A2ED29_TRIVA_Trichomonas_vaginalis[&!color=#0066ff]
	Clust3_tr-A2ENW1-A2ENW1_TRIVA_Trichomonas_vaginalis[&!color=#0066ff]
	Clust3_tr-A2EQ98-A2EQ98_TRIVA_Trichomonas_vaginalis[&!color=#0066ff]
	Clust3_tr-A2EZC3-A2EZC3_TRIVA_Trichomonas_vaginalis[&!color=#0066ff]
	Clust3_tr-A2FS46-A2FS46_TRIVA_Trichomonas_vaginalis[&!color=#0066ff]
	Clust3_tr-A2FVC7-A2FVC7_TRIVA_Trichomonas_vaginalis[&!color=#0066ff]
	Clust3_tr-A2G3K6-A2G3K6_TRIVA_Trichomonas_vaginalis[&!color=#0066ff]
	Clust3_tr-A2G6N8-A2G6N8_TRIVA_Trichomonas_vaginalis[&!color=#0066ff]
	Clust3_tr-A2GS07-A2GS07_TRIVA_Trichomonas_vaginalis[&!color=#0066ff]
	Clust3_tr-A2GXR5-A2GXR5_TRIVA_Trichomonas_vaginalis[&!color=#0066ff]
	Clust3_tr-A2H2S1-A2H2S1_TRIVA_Trichomonas_vaginalis[&!color=#0066ff]
	Clust3_tr-A2HGV2-A2HGV2_TRIVA_Trichomonas_vaginalis[&!color=#0066ff]
	Clust3_tr-A2HK09-A2HK09_TRIVA_Trichomonas_vaginalis[&!color=#0066ff]
	Clust3_tr-A2HUT5-A2HUT5_TRIVA_Trichomonas_vaginalis[&!color=#0066ff]
	Clust3_tr-E5RZH8-E5RZH8_TRISP_Trichinella_spiralis[&!color=#0066ff]
	Clust3_tr-E5RZK1-E5RZK1_TRISP_Trichinella_spiralis[&!color=#0066ff]
	Clust3_tr-E5RZZ6-E5RZZ6_TRISP_Trichinella_spiralis[&!color=#0066ff]
	Clust3_tr-E5S086-E5S086_TRISP_Trichinella_spiralis[&!color=#0066ff]
	Clust3_tr-E5S0A4-E5S0A4_TRISP_Trichinella_spiralis[&!color=#0066ff]
	Clust3_tr-E5S0C7-E5S0C7_TRISP_Trichinella_spiralis[&!color=#0066ff]
	Clust3_tr-E5SCR7-E5SCR7_TRISP_Trichinella_spiralis[&!color=#0066ff]
	Clust3_tr-E5SKA3-E5SKA3_TRISP_Trichinella_spiralis[&!color=#0066ff]
	Clust3_tr-E5SKK3-E5SKK3_TRISP_Trichinella_spiralis[&!color=#0066ff]
	Clust3_tr-E5SPR1-E5SPR1_TRISP_Trichinella_spiralis[&!color=#0066ff]
	Clust3_tr-E5STI8-E5STI8_TRISP_Trichinella_spiralis[&!color=#0066ff]
	Clust3_tr-E5SYM2-E5SYM2_TRISP_Trichinella_spiralis[&!color=#0066ff]
	Clust3_tr-E5T029-E5T029_TRISP_Trichinella_spiralis[&!color=#0066ff]
	Clust3_tr-E5T9P0-E5T9P0_TRISP_Trichinella_spiralis[&!color=#0066ff]
	Clust3_tr-G4YGD6-G4YGD6_PHYSP_Phytophthora_sojae_strain_P6497[&!color=#0066ff]
	Clust3_tr-G4YT52-G4YT52_PHYSP_Phytophthora_sojae_strain_P6497[&!color=#0066ff]
	Clust3_tr-G4Z1J4-G4Z1J4_PHYSP_Phytophthora_sojae_strain_P6497[&!color=#0066ff]
	Clust3_tr-G4Z1X4-G4Z1X4_PHYSP_Phytophthora_sojae_strain_P6497[&!color=#0066ff]
	Clust3_tr-G4Z2V5-G4Z2V5_PHYSP_Phytophthora_sojae_strain_P6497[&!color=#0066ff]
	Clust3_tr-G4Z6G1-G4Z6G1_PHYSP_Phytophthora_sojae_strain_P6497[&!color=#0066ff]
	Clust3_tr-G4ZGL8-G4ZGL8_PHYSP_Phytophthora_sojae_strain_P6497[&!color=#0066ff]
	Clust3_tr-G4ZQD5-G4ZQD5_PHYSP_Phytophthora_sojae_strain_P6497[&!color=#0066ff]
	Clust3_tr-G4ZT48-G4ZT48_PHYSP_Phytophthora_sojae_strain_P6497[&!color=#0066ff]
	Clust3_tr-G5AFE5-G5AFE5_PHYSP_Phytophthora_sojae_strain_P6497[&!color=#0066ff]
	Clust3_tr-G5AFI1-G5AFI1_PHYSP_Phytophthora_sojae_strain_P6497[&!color=#0066ff]
	Clust3_tr-G5AHE6-G5AHE6_PHYSP_Phytophthora_sojae_strain_P6497[&!color=#0066ff]
	Clust3_tr-J9JKV5-J9JKV5_ACYPI_Acyrthosiphon_pisum[&!color=#0066ff]
	Clust3_tr-J9JMF3-J9JMF3_ACYPI_Acyrthosiphon_pisum[&!color=#0066ff]
	Clust3_tr-J9L757-J9L757_ACYPI_Acyrthosiphon_pisum[&!color=#0066ff]
	Clust3_tr-J9L9I4-J9L9I4_ACYPI_Acyrthosiphon_pisum[&!color=#0066ff]
	Clust3_tr-Q572D1-Q572D1_PHYIN_Phytophthora_infestans[&!color=#0066ff]
	Clust3_tr-V9DX52-V9DX52_PHYPR_Phytophthora_parasitica_P1569[&!color=#0066ff]
	Clust3_tr-W2HBM2-W2HBM2_PHYPR_Phytophthora_parasitica[&!color=#0066ff]
	Clust3_tr-W3A5K3-W3A5K3_PHYPR_Phytophthora_parasitica_P10297[&!color=#0066ff]
	Clust3_tr-X1WUB8-X1WUB8_ACYPI_Acyrthosiphon_pisum[&!color=#0066ff]
	Clust3_tr-X1WUS8-X1WUS8_ACYPI_Acyrthosiphon_pisum[&!color=#0066ff]
	Clust3_tr-X1WXQ5-X1WXQ5_ACYPI_Acyrthosiphon_pisum[&!color=#0066ff]
	Clust3_tr-X1XJN9-X1XJN9_ACYPI_Acyrthosiphon_pisum[&!color=#0066ff]
	Clust4_-P008180456-1_LOC103308587_A-pisum_147[&!color=#00ff64]
	Clust4_-P008183964-1_LOC103309676_A-pisum_170[&!color=#00ff64]
	Clust4_-P008188185-1_LOC103310726_A-pisum_170[&!color=#00ff64]
	Clust4_-P008190235-1_LOC103312022_A-pisum_170[&!color=#00ff64]
	Clust4_-P008192473-1_LOC103312776_Tcastaneum_173[&!color=#00ff64]
	Clust4_-P014288948-1_LOC106688815_Hhalys_170[&!color=#00ff64]
	Clust4_-P015918035-1_LOC107447601_Ptepidariorum_171[&!color=#00ff64]
	Clust4_-P016657057-1_LOC103308233_A-pisum_170[&!color=#00ff64]
	Clust4_-P016657861-1_LOC100575481--1_A-pisum_170[&!color=#00ff64]
	Clust4_-P018913181-1_LOC109041319_Btabaci_169[&!color=#00ff64]
	Clust4_-P019757479-1_LOC109535894--1_Dponderosae_173[&!color=#00ff64]
	Clust4_-P019769052-1_LOC109543670--1_Dponderosae_169[&!color=#00ff64]
	Clust4_-P021002468-1_LOC11028274_Ptepidariorum_171[&!color=#00ff64]
	Clust4_-P022159955-1_LOC111026230_M-persicae_171[&!color=#00ff64]
	Clust4_-P022163478-1_LOC111028980_M-persicae_173[&!color=#00ff64]
	Clust4_-P022164238-1_LOC111029528_M-persicae_170[&!color=#00ff64]
	Clust4_-P022169811-1_LOC111033408_M-persicae_171[&!color=#00ff64]
	Clust4_-P022172436-1_LOC111035218_M-persicae_170[&!color=#00ff64]
	Clust4_-P022177426-1_LOC111038580_M-persicae_149[&!color=#00ff64]
	Clust4_-P022178435-1_LOC111039292_M-persicae_170[&!color=#00ff64]
	Clust4_-P022183157-1_LOC111042763_M-persicae_171[&!color=#00ff64]
	Clust4_-P022183445-1_LOC111042991_M-persicae_172[&!color=#00ff64]
	Clust4_-P022192258-1_LOC111050269--2_Nlugens_171[&!color=#00ff64]
	Clust4_-P022194159-1_LOC111051886_Nlugens_170[&!color=#00ff64]
	Clust4_-P023020341-1_LOC111508927-Ldecemlineata_171[&!color=#00ff64]
	Clust4_-P023028914-1_LOC111517108--1_Ldecemlineata_173[&!color=#00ff64]
	Clust4_-P023028934-1_LOC111517119--2_Ldecemlineata_173[&!color=#00ff64]
	Clust4_-P023209838-1_LOC111612815_Csculpturatus_170[&!color=#00ff64]
	Clust4_-P023244575-1_LOC111642456_Csculpturatus_173[&!color=#00ff64]
	Clust4_EFA06433-2_TcasGA2-TC009313_Tcastaneum_149[&!color=#00ff64]
	Clust4_KFM61615-1_-975-24243_Smimosarum_173[&!color=#00ff64]
	Clust4_KFM74894-1_-975-12859_Smimosarum_170[&!color=#00ff64]
	Clust4_MuDr-1x_AP[&!color=#00ff64]
	Clust4_MysTE-pot_Mpersicae-scaf1342_171[&!color=#00ff64]
	Clust4_MysTE-pot_Mpersicae-scaf64_171[&!color=#00ff64]
	Clust4_MysTE_Apisum-scaf151_171[&!color=#00ff64]
	Clust4_Pot-MysTE_LOC11164245_Centruroides-sculpturatus_171[&!color=#00ff64]
	Clust4_XM_015517887-1_Diuraphis_noxia_LOC107168469[&!color=#00ff64]
	Clust4_XM_015521210-1_Diuraphis_noxia_LOC107170979[&!color=#00ff64]
	Clust4_XM_022307786-1_Myzus_persicae_LOC111028980[&!color=#00ff64]
	Clust4_XM_022321734-1_Myzus_persicae_LOC111038580[&!color=#00ff64]
	Clust4_XM_025559523-1_Sipha_flava_LOC112687015[&!color=#00ff64]
	Clust4_tr-A0A2S2NVZ3-A0A2S2NVZ3_SCHGA_Schizaphis_graminum[&!color=#00ff64]
	Clust4_tr-A0A2S2NYX2-A0A2S2NYX2_SCHGA_Schizaphis_graminum[&!color=#00ff64]
	Clust4_tr-A0A2S2PJI3-A0A2S2PJI3_SCHGA_Schizaphis_graminum[&!color=#00ff64]
	Clust4_tr-A0A2S2PU81-A0A2S2PU81_SCHGA_Schizaphis_graminum[&!color=#00ff64]
	Clust4_tr-J9KBF4-J9KBF4_ACYPI_Acyrthosiphon_pisum[&!color=#00ff64]
	Clust4_tr-J9LBL7-J9LBL7_ACYPI_Acyrthosiphon_pisum[&!color=#00ff64]
	Clust4_tr-J9M2M9-J9M2M9_ACYPI_Acyrthosiphon_pisum[&!color=#00ff64]
	Clust4_tr-X1WJR8-X1WJR8_ACYPI_Acyrthosiphon_pisum[&!color=#00ff64]
	Clust4_tr-X1WQC4-X1WQC4_ACYPI_Acyrthosiphon_pisum[&!color=#00ff64]
	Clust4_tr-X1WRU4-X1WRU4_ACYPI_Acyrthosiphon_pisum[&!color=#00ff64]
	Clust4_tr-X1X6A9-X1X6A9_ACYPI_Acyrthosiphon_pisum[&!color=#00ff64]
	Clust5_MULE-1_CapOwc[&!color=#00ffff]
	Clust5_tr-A0A0D2VPF5-A0A0D2VPF5_CAPO3_Capsaspora-owczarzaki_ATCC-30864[&!color=#00ffff]
	Clust5_tr-W4P2U3-W4P2U3_9EUKA_Transposase_Capsaspora-owczarzaki[&!color=#00ffff]
	Clust6_-P008179526-1_LOC100573858_Apisum_172[&!color=#006aff]
	Clust6_-P008189096-1_LOC103311285_Apisum_170[&!color=#006aff]
	Clust6_-P021003989-1_LOC107451535_Ptepidariorum_171[&!color=#006aff]
	Clust6_-P022163164-1_LOC111028731_Mpersicae_172[&!color=#006aff]
	Clust6_-P022167302-1_LOC111031584_Mpersicae_172[&!color=#006aff]
	Clust6_-P022180895-1_LOC111041051_Mpersicae_170[&!color=#006aff]
	Clust6_KFM78727-1_-975-25211_Smimosarum_124[&!color=#006aff]
	Clust6_MysTE_Mcerasi-17804_169[&!color=#006aff]
	Clust6_ORF-Tpase_MuDR-1_Nvectensis_173[&!color=#006aff]
	Clust6_XM_015909989-1_Acropora-digitifera_LOC107344333[&!color=#006aff]
	Clust6_XM_021053881-1_Exaiptasia-pallida_LOC110247454[&!color=#006aff]
	Clust6_tr-A0A2B4RWQ0-A0A2B4RWQ0_STYPI_Stylophora-pistillata[&!color=#006aff]
	Clust6_tr-J9KW09_ACYPI_Acyrthosiphon-pisum[&!color=#006aff]
	Clust6_tr-J9LYK8_ACYPI_Acyrthosiphon-pisum[&!color=#006aff]
	Clust6_tr-J9LYU2_ACYPI_Acyrthosiphon-pisum[&!color=#006aff]
	Clust6_tr-J9LZ55_ACYPI_Acyrthosiphon-pisum[&!color=#006aff]
	Clust6_tr-J9M605_ACYPI_Acyrthosiphon-pisum[&!color=#006aff]
	Clust7_MuDR-3_TV[&!color=#3200ff]
	Clust7_MuDR-6_TV[&!color=#3200ff]
	Clust7_ORF-Tpase_MuDR-2B_TV_170[&!color=#3200ff]
	Clust7_ORF-Tpase_MuDR-2_TV_171[&!color=#3200ff]
	Clust7_ORF-Tpase_MuDR-4_Tvaginalis_166[&!color=#3200ff]
	Clust7_ORF-Tpase_MuDR-5_TV_157[&!color=#3200ff]
	Clust7_XM_001298154-1_Trichomonas_vaginalis_G3_TVAG_288350[&!color=#3200ff]
	Clust7_tr-A2DKP1-A2DKP1_TRIVA_Trichomonas_vaginalis[&!color=#3200ff]
	Clust7_tr-A2EUL0-A2EUL0_TRIVA_Trichomonas_vaginalis[&!color=#3200ff]
	Clust7_tr-A2FLE4-A2FLE4_TRIVA_Trichomonas_vaginalis[&!color=#3200ff]
	Clust7_tr-A2G445-A2G445_TRIVA_Trichomonas_vaginalis[&!color=#3200ff]
	Clust7_tr-A2G6U1-A2G6U1_TRIVA_Trichomonas_vaginalis[&!color=#3200ff]
	Clust7_tr-A2GC91-A2GC91_TRIVA_Trichomonas_vaginalis[&!color=#3200ff]
	Clust7_tr-A2GGK2-A2GGK2_TRIVA_Trichomonas_vaginalis[&!color=#3200ff]
	Clust7_tr-A2HTA7-A2HTA7_TRIVA_Trichomonas_vaginalis[&!color=#3200ff]
	Clust8_Phantom_C-albicans_167[&!color=#c700ff]
	Clust8_tr-A0A1D8PRL7-A0A1D8PRL7_CANAL_Candida-albicans_SC5314_MYA-2876[&!color=#c700ff]
	Clust9_ORF-Tpase_MuDR-3_Roryzae_169[&!color=#ff009b]
	Clust9_XM_018431717-1_Phycomyces_blakesleeanus[&!color=#ff009b]
	Clust9_tr-A0A162PZ81-A0A162PZ81_PHYB8_Phycomyces_blakesleeanus_strain_ATCC_8743b[&!color=#ff009b]
	Clust9_tr-A0A162TGC4-A0A162TGC4_PHYB8_Phycomyces_blakesleeanus_strain_ATCC_8743b[&!color=#ff009b]
	Clust9_tr-A0A162UYS9-A0A162UYS9_PHYB8_Phycomyces_blakesleeanus_strain_ATCC_8743b[&!color=#ff009b]
	Clust9_tr-A0A162ZQA3-A0A162ZQA3_PHYB8_Phycomyces_blakesleeanus_strain_ATCC_8743b[&!color=#ff009b]
	Clust9_tr-A0A167KPK1-A0A167KPK1_PHYB8_Phycomyces_blakesleeanus_strain_ATCC_8743b[&!color=#ff009b]
	Clust9_tr-A0A167KSH5-A0A167KSH5_PHYB8_Phycomyces_blakesleeanus_strain_ATCC_8743b[&!color=#ff009b]
	Clust9_tr-A0A167LRE6-A0A167LRE6_PHYB8_Phycomyces_blakesleeanus_strain_ATCC_8743b[&!color=#ff009b]
	Clust9_tr-A0A167LTJ3-A0A167LTJ3_PHYB8_Phycomyces_blakesleeanus_strain_ATCC_8743b[&!color=#ff009b]
	Clust9_tr-A0A167RFU1-A0A167RFU1_PHYB8_Phycomyces_blakesleeanus_strain_ATCC_8743b[&!color=#ff009b]
	Clust9_tr-I1BH19-I1BH19_RHIO9_Rhizopus_delemar_strain_RA_99-880[&!color=#ff009b]
	Clust9_tr-I1BKS0-I1BKS0_RHIO9_Rhizopus_delemar_strain_RA_99-880[&!color=#ff009b]
	Clust9_tr-I1CPN6-I1CPN6_RHIO9_Rhizopus_delemar_strain_RA_99-880[&!color=#ff009b]
	EEY69056-1_PITG-23301_Pi_T30-4_176
	Entamoeba-invadens_AM613299-1_Tpase-MULE_143
	MULE1_EI
	OON13910-1_-801_10307_Opisthorchis-viverrini_169
	Rehavkus-1_DY
	Rehavkus-1_HR
	Rehavkus-1_TC
	Rehavkus-2_NVi
	Rehavkus-3_TC
	Rehavkus1_AP
	tr-A0A168N9E6-A0A168N9E6_ABSGL_Absidia_glauca
;
end;
begin trees;
	tree tree_1 = [&R] (MULE1_EI:0.752888,((((((Clust2_MuDR1_TP:1.026835,Clust2_ORF-Tpase_MuDR2_Tpseudonana_168:0.17771)[&support=100.0]:0.629952,(((Clust2_ORF-Tpase_MuDR-1_Ptricornutum_176:0.288279,(Clust2_AC151930-2_Phaeodactylum-tricornutum_cloneJGIAHOK-9H20:0.01631,Clust2_XM_002176903-1_Phaeodactylum-tricornutum_CCAP_1055_1:0.100069)[&support=100.0]:0.022077)[&support=71.0]:0.163273,Clust2_CP0011…
end;
begin figtree;
	set appearance.backgroundColorAttribute="Default";
	set appearance.backgroundColour=#ffffff;
	set appearance.branchColorAttribute="User selection";
	set appearance.branchColorGradient=false;
	set appearance.branchLineWidth=1.0;
	set appearance.branchMinLineWidth=0.0;
	set appearance.branchWidthAttribute="Fixed";
	set appearance.foregroundColour=#000000;
	set appearance.hilightingGradient=false;
	set appearance.selectionColour=#2d3680;
	set branchLabels.colorAttribute="User selection";
	set branchLabels.displayAttribute="Branch times";
	set branchLabels.fontName="sansserif";
	set branchLabels.fontSize=8;
	set branchLabels.fontStyle=0;
	set branchLabels.isShown=false;
	set branchLabels.significantDigits=4;
	set layout.expansion=173;
	set layout.layoutType="RECTILINEAR";
	set layout.zoom=0;
	set legend.attribute="support";
	set legend.fontSize=10.0;
	set legend.isShown=false;
	set legend.significantDigits=4;
	set nodeBars.barWidth=4.0;
	set nodeBars.displayAttribute=null;
	set nodeBars.isShown=false;
	set nodeLabels.colorAttribute="User selection";
	set nodeLabels.displayAttribute="support";
	set nodeLabels.fontName="Arial";
	set nodeLabels.fontSize=10;
	set nodeLabels.fontStyle=0;
	set nodeLabels.isShown=true;
	set nodeLabels.significantDigits=3;
	set nodeShapeExternal.colourAttribute="User selection";
	set nodeShapeExternal.isShown=false;
	set nodeShapeExternal.minSize=10.0;
	set nodeShapeExternal.scaleType=Width;
	set nodeShapeExternal.shapeType=Circle;
	set nodeShapeExternal.size=4.0;
	set nodeShapeExternal.sizeAttribute="Fixed";
	set nodeShapeInternal.colourAttribute="User selection";
	set nodeShapeInternal.isShown=false;
	set nodeShapeInternal.minSize=10.0;
	set nodeShapeInternal.scaleType=Width;
	set nodeShapeInternal.shapeType=Circle;
	set nodeShapeInternal.size=4.0;
	set nodeShapeInternal.sizeAttribute="Fixed";
	set polarLayout.alignTipLabels=false;
	set polarLayout.angularRange=0;
	set polarLayout.rootAngle=0;
	set polarLayout.rootLength=100;
	set polarLayout.showRoot=true;
	set radialLayout.spread=0.0;
	set rectilinearLayout.alignTipLabels=false;
	set rectilinearLayout.curvature=0;
	set rectilinearLayout.rootLength=100;
	set scale.offsetAge=0.0;
	set scale.rootAge=1.0;
	set scale.scaleFactor=1.0;
	set scale.scaleRoot=false;
	set scaleAxis.automaticScale=true;
	set scaleAxis.fontSize=8.0;
	set scaleAxis.isShown=false;
	set scaleAxis.lineWidth=1.0;
	set scaleAxis.majorTicks=1.0;
	set scaleAxis.minorTicks=0.5;
	set scaleAxis.origin=0.0;
	set scaleAxis.reverseAxis=false;
	set scaleAxis.showGrid=true;
	set scaleBar.automaticScale=true;
	set scaleBar.fontSize=10.0;
	set scaleBar.isShown=true;
	set scaleBar.lineWidth=1.0;
	set scaleBar.scaleRange=0.0;
	set tipLabels.colorAttribute="User selection";
	set tipLabels.displayAttribute="Names";
	set tipLabels.fontName="Arial";
	set tipLabels.fontSize=10;
	set tipLabels.fontStyle=0;
	set tipLabels.isShown=true;
	set tipLabels.significantDigits=4;
	set trees.order=true;
	set trees.orderType="decreasing";
	set trees.rooting=true;
	set trees.rootingType="User Selection";
	set trees.transform=false;
	set trees.transformType="cladogram";
end;
