# Supplementary material for: Evolution of Mutator transposable elements across eukaryotic diversity
Source: Mob DNA. 2019 Mar 21;10:12. doi: 10.1186/s13100-019-0153-8 (PMC6446971; doi:10.1186/s13100-019-0153-8)
Supplement: Supplementary file 7 — The amino acid alignment used to perform our phylogenetic analysis. (FASTA 6699 kb) [file 13100_2019_153_MOESM7_ESM.fasta]

>MULE1_EI
VV-V--------D-D---T-----CG---TN--E-F--------------------------------G----------------------------------LP-----L---------V-VA-------------------------V-------N------I-DK--------E---------------------------------------------------------------------------------------------------------------------------------------------------------K------------R---S-H--------------------------------------------CV--------------F----FA-----------------L----MTNRT---------------------------TQ----S------------F------------------------------------------------------------------------------------------------------------------------------------------------------------V-----------------------------------------------------------------------------------------------------------------------------------------------------L-------------V------------F--------------------------------------SY----------------V---------------------------------K-----------------------------------------KF------YDL-------------------------------------------------------------------------------------------------------------------------------------------------------------------------------------------------------------------------------------------------------------------------------------------------------------------------------------------------------------------------------------------------------------------------------------------------------------------------------------------------------------------------------------------------------------------------------------------------------------------------------------------------------------------------------------------------T-----V------V-----------------------------------------------------------------------------------------------------------------------------------------------------------------------------------------------IC-------------D-----------------------R---C-L----SQ---------T-----------------NAL--LQ------------------------------------------------V------------F-----K----------------------------D---VN---------------------------L-------------------V-----------------------F-------------------CTR----------HI--R-------RN-----------------LI--T--EFGKYHPLVNL-FN-----KVV--------------------FG---------------K------------EGTE-----------------E---Q----------------LI---V-----------------------AM----K--------N--------------------Q--I---------------------------------------IQDE------------TSKIE----------------------------------------------------------------------------------------------------------------------------------------------------------------------------------------------------------------------------------------------------------------------------------------------------------------------------------------------------------------------------------------------------------E--N------FYD-----------------------------------------------------------------------------------------------------------------------------------------------------------------------------------------------------------------------------------------------------------------------------------------------------------------------------------DKN----TE--------LDGNHIMDCVKETLETLIECTNKSNIKNSSPTK---------C----R-MF--------------------------------------------------------R-EL---------------------------------------LDC-A--K-------------CW------------------L--PS-----S-------------------------------------M--------MT-----K--------------------------T--TN-ST--------------S-----N------------G-----------------------------I-E-------------------------------------------------------------------------------------------------------------------------------------------------------------------------------------------------------------------------------------------------------------------------------------------------------------------------------------------------------------------------------------------------------------------------------------------------------------------------------------------------------------------------------------------------------------------------------------------------------------------------------G---FFGWLK-----------------
>MuDR1_TP
IS-G--------D-D---T-----EG---IN--C-E--------------------------------K----------------------------------RP-----L---------Y-TL-------------------------L-------G------K-DQ--------N---------------------------------------------------------------------------------------------------------------------------------------------------------E------------K---T-F--------------------------------------------PI--------------A----WA-----------------F----MPSKS---------------------------FW----A------------Y------------------------------------------------------------------------------------------------------------------------------------------------------------E-----------------------------------------------------------------------------------------------------------------------------------------------------W-------------F------------FS-------------------------------------MA----------------M---------------------------------P--AL-----------------H-------PGD---------AI------KRV-------------------------------------------------------------------------------------------------------------------------------------------------------------------------------------------------------------------------------------------------------------------------------------------------------------------------------------------------------------------------------------------------------------------------------------------------------------------------------------------------------------------------------------------------------------------------------------------------------------------------------------------------------------------------------------------------Q-----L------I-----------------------------------------------------------------------------------------------------------------------------------------------------------------------------------------------VT-------------D-----------------------A---D-N----QE---------T-----------------GAV--EK------------------------------------------------L------------V-----GGNLKPSKAEDRLYT--------------K---AW---------------------------H-------------------R-----------------------W-------------------CAW----------HR--I-------NC-----------------NF--T---------QDSK-YK-----PLL--------------------TK---------------I------------KNRCVLSKI----------EMD---M----------------LE---R-----------------------WL----W--------Y--------------------F--I---------------------------------------KEYE------------SSDEV----------------------------------------------------------------------------------------------------------------------------------------------------------------------------------------------------------------------------------------------------------------------------------------------------------------------------------------------------------------------------------------------------------Q--F------CMA-----------------------------------------------------------------------------------------------------------------------------------------------------------------------------------------------------------------------------------------------------------------------------------------------------------------------------------LLK----AY-----L--NNANQSSHIGEVDEKDRKIILEFIT-----------------T----S-FN--------------------------------------------------------A-RSH--------------------------------------KLF-E--S-------------EF------------------D--DD----------------------------------------------------CM-----D--------------------------L--GN-TT--------------T-----S------------A-----------------------------S-E-------------------------------------------------------------------------------------------------------------------------------------------------------------------------------------------------------------------------------------------------------------------------------------------------------------------------------------------------------------------------------------------------------------------------------------------------------------------------------------------------------------------------------------------------------------------------------------------------------------------------------G---YHRGIK-----------------
>MuDR1_SM
LN-A--------D-A---T-----YK---LV--W-Q--------------------------------G----------------------------------YP-----I---------L-II-------------------------G-------T------T-DL--------D---------------------------------------------------------------------------------------------------------------------------------------------------------R------------H---F-H--------------------------------------------SF--------------G----LG-----------------I----CTNEK---------------------------TA----D------------F------------------------------------------------------------------------------------------------------------------------------------------------------------N-----------------------------------------------------------------------------------------------------------------------------------------------------F-------------I------------F--------------------------------------SS----------------I---------------------------------NIGLK-----------------K-------INA---------SL------FNP-------------------------------------------------------------------------------------------------------------------------------------------------------------------------------------------------------------------------------------------------------------------------------------------------------------------------------------------------------------------------------------------------------------------------------------------------------------------------------------------------------------------------------------------------------------------------------------------------------------------------------------------------------------------------------------------------R-----V------L-----------------------------------------------------------------------------------------------------------------------------------------------------------------------------------------------IS-------------D-----------------------A---S-N----AI---------R-----------------KAY--SQ------------------------------------------------V------------F-----N----------------------------K---NE---------------------------I-------------------V-----------------------M-------------------CWA----------HM--R-------RN-----------------CV--K------------K-IE-----SLV--------------------AK---------------E------------DQ-------------------N---E----------------LI---E-----------------------DV----D--------Q--------------------L--Q---------------------------------------LSQS------------QVIFE----------------------------------------------------------------------------------------------------------------------------------------------------------------------------------------------------------------------------------------------------------------------------------------------------------------------------------------------------------------------------------------------------------K--A------SSL-----------------------------------------------------------------------------------------------------------------------------------------------------------------------------------------------------------------------------------------------------------------------------------------------------------------------------------FVK----KW-----R--Q--------------------------------------KKAT----E-FL--------------------------------------------------------D-YMNMMW-----------------------------------LTT-H--N-------------TW------------------Y--EG-----Y-------------------------------------M---------------P--------------------------F--TP-ST--------------N-----N------------N-----------------------------L-E-------------------------------------------------------------------------------------------------------------------------------------------------------------------------------------------------------------------------------------------------------------------------------------------------------------------------------------------------------------------------------------------------------------------------------------------------------------------------------------------------------------------------------------------------------------------------------------------------------------------------------S---NNRVLK-----------------
>MuDR-3_TV
HF-I--------D-A---T-----HS---LL--E-F--------------------------------K----------------------------------ML-----F---------Y-MI-------------------------S-------A------K-FP--------N---------------------------------------------------------------------------------------------------------------------------------------------------------T------------H---A-F--------------------------------------------PI--------------F----QF-----------------V----VYPNT---------------------------SE----N------------I------------------------------------------------------------------------------------------------------------------------------------------------------------A-----------------------------------------------------------------------------------------------------------------------------------------------------F-------------C------------L--------------------------------------KA----------------F---------------------------------F--NW-----------------A-------KVK-------------------P-------------------------------------------------------------------------------------------------------------------------------------------------------------------------------------------------------------------------------------------------------------------------------------------------------------------------------------------------------------------------------------------------------------------------------------------------------------------------------------------------------------------------------------------------------------------------------------------------------------------------------------------------------------------------------------------------K-----Y------F-----------------------------------------------------------------------------------------------------------------------------------------------------------------------------------------------MS-------------D-----------------------C---A-Q----EI---------E-----------------NAI--IN------------------------------------------------S------------F-----P----------------------------E---VI---------------------------L-------------------H-----------------------W-------------------CAV----------HV--M-------RA-----------------FR--K------------N-LK-----DYA--------------------FE---------------S------------SDK------------------L---I----------------LD---T-----------------------KM----N--------Y--------------------L--A---------------------------------------YGRNGK----------KEWIE----------------------------------------------------------------------------------------------------------------------------------------------------------------------------------------------------------------------------------------------------------------------------------------------------------------------------------------------------------------------------------------------------------P--T------FKK-----------------------------------------------------------------------------------------------------------------------------------------------------------------------------------------------------------------------------------------------------------------------------------------------------------------------------------ILE----IA-----E--KFPEF-------------------------------------S----K-YI--------------------------------------------------------Q-NQW--------------------------------------ISN-Q--E-------------RW------------------T--AA---------------------------------------------------ERD-----E--------------------------N--LA-LT--------------N-----N------------I-----------------------------S-E-------------------------------------------------------------------------------------------------------------------------------------------------------------------------------------------------------------------------------------------------------------------------------------------------------------------------------------------------------------------------------------------------------------------------------------------------------------------------------------------------------------------------------------------------------------------------------------------------------------------------------S---INKKIK-----------------
>MuDR-6_TV
FH-I--------D-S---T-----YK---LL--R-S--------------------------------N----------------------------------IP-----L---------Y-AF-------------------------T-------G------K-IK--------D---------------------------------------------------------------------------------------------------------------------------------------------------------F------------H---I-F--------------------------------------------PF--------------L----YF-----------------F----CQPDT---------------------------YQ----N------------I------------------------------------------------------------------------------------------------------------------------------------------------------------Q-----------------------------------------------------------------------------------------------------------------------------------------------------V-------------C------------VC-------------------------------------AY----------------L---------------------------------R---------------------W-------VTI---------E---------P-------------------------------------------------------------------------------------------------------------------------------------------------------------------------------------------------------------------------------------------------------------------------------------------------------------------------------------------------------------------------------------------------------------------------------------------------------------------------------------------------------------------------------------------------------------------------------------------------------------------------------------------------------------------------------------------------E-----Y------I-----------------------------------------------------------------------------------------------------------------------------------------------------------------------------------------------SM-------------D-----------------------C---A-P----QI---------A-----------------QAI--EE------------------------------------------------S------------I-----P----------------------------Q---AQ---------------------------I-------------------L-----------------------W-------------------CGV----------HV--L-------RA-----------------IL--R---KSNKFSSQEK-FE-----QFY-----------------------------------------------------------------------N---L----------------MK---D-----------------------LV----F--------K--------------------L--D---------------------------------------AEH-------------EEEAN----------------------------------------------------------------------------------------------------------------------------------------------------------------------------------------------------------------------------------------------------------------------------------------------------------------------------------------------------------------------------------------------------------A--A------YDQ-----------------------------------------------------------------------------------------------------------------------------------------------------------------------------------------------------------------------------------------------------------------------------------------------------------------------------------VLE----LL-----D--TDPTA-------------------------------------S----Q-YF--------------------------------------------------------N-RQW--------------------------------------RYN-I--S-------------RW------------------I--AR----------------------------------------------------DR-----R--------------------------E--GD-AT--------------N-----N------------I-----------------------------A-E-------------------------------------------------------------------------------------------------------------------------------------------------------------------------------------------------------------------------------------------------------------------------------------------------------------------------------------------------------------------------------------------------------------------------------------------------------------------------------------------------------------------------------------------------------------------------------------------------------------------------------A---HFRTLK-----------------
>MuDr-1_TV
LF-C--------D-G---T-----FK---IT--P-K--------------------------------H----------------------------------FQ---KGQ---------M-LTIM-----------------------I-------C------E-PS--------T---------------------------------------------------------------------------------------------------------------------------------------------------------N------------Q---Y-L--------------------------------------------PL--------------L----FI-----------------F----MKNRT---------------------------FE----S------------Y------------------------------------------------------------------------------------------------------------------------------------------------------------K-----------------------------------------------------------------------------------------------------------------------------------------------------K-------------A------------F--------------------------------------EY----------------I---------------------------------F---T-----------------V-------KGI---------QF------SKL-------------------------------------------------------------------------------------------------------------------------------------------------------------------------------------------------------------------------------------------------------------------------------------------------------------------------------------------------------------------------------------------------------------------------------------------------------------------------------------------------------------------------------------------------------------------------------------------------------------------------------------------------------------------------------------------------I-----Q------I-----------------------------------------------------------------------------------------------------------------------------------------------------------------------------------------------HC-------------D-----------------------F---E-K----GM---------I-----------------EAL--QQ------------------------------------------------I------------F-----P----------------------------K---VR---------------------------I-------------------I-----------------------G-------------------CLF----------HF--K-------QA-----------------LH--R------------K-LV-----ALY--------------------TK---------------N------------F--------------------N---T----------------LQ---N-----------------------SL----F--------K--------------------L--Y---------------------------------------SITP------------FMSHE----------------------------------------------------------------------------------------------------------------------------------------------------------------------------------------------------------------------------------------------------------------------------------------------------------------------------------------------------------------------------------------------------------EFVL------TMH-----------------------------------------------------------------------------------------------------------------------------------------------------------------------------------------------------------------------------------------------------------------------------------------------------------------------------------IIN----QN-----K--VDSI--------------------------------------K----D-YI--------------------------------------------------------D-YFN--------------------------------------KVW-L--P-------------HY------------------N--LI-----S-------------------------------------Q-------YNN-----A--------------------------T--AI-FT--------------N-----D------------C-----------------------------L-E-------------------------------------------------------------------------------------------------------------------------------------------------------------------------------------------------------------------------------------------------------------------------------------------------------------------------------------------------------------------------------------------------------------------------------------------------------------------------------------------------------------------------------------------------------------------------------------------------------------------------------S---MHSEFS-----------------
>MuDR7x_AP
VY-M--------D-G---T-----FD---YC--T-R--------------------------------F----------------------------------FM-----Q---------M-FT-------------------------I-------H------G-FQ--------N---------------------------------------------------------------------------------------------------------------------------------------------------------G------------H---Y-V--------------------------------------------PL--------------I----FC-----------------L----LPNKL---------------------------TS----S------------Y------------------------------------------------------------------------------------------------------------------------------------------------------------I-----------------------------------------------------------------------------------------------------------------------------------------------------F-------------A------------LR-------------------------------------SI----------------C---------------------------------E--KC-----------------K-------DMN---------LI------FLP-------------------------------------------------------------------------------------------------------------------------------------------------------------------------------------------------------------------------------------------------------------------------------------------------------------------------------------------------------------------------------------------------------------------------------------------------------------------------------------------------------------------------------------------------------------------------------------------------------------------------------------------------------------------------------------------------A-----N------V-----------------------------------------------------------------------------------------------------------------------------------------------------------------------------------------------TI-------------D-----------------------Y---E-K----AI---------I-----------------NAA--TE------------------------------------------------V------------W-----P----------------------------E---SN---------------------------I-------------------I-----------------------G-------------------CRF----------HL--T-------NS-----------------WW--K---KIQSLGLSME-YK-----EKN--------------------SE---------------I---------------------------------G---K----------------WL---R-----------------------HT----F--------G--------------------L--L---------------------------------------FLDA------------QEVSD----------------------------------------------------------------------------------------------------------------------------------------------------------------------------------------------------------------------------------------------------------------------------------------------------------------------------------------------------------------------------------------------------------C--F------SYD-----------------------------------------------------------------------------------------------------------------------------------------------------------------------------------------------------------------------------------------------------------------------------------------------------------------------------------FMS----DR-----P--VNELLTKY----------------------------------S----D-YL--------------------------------------------------------V-DNYIGDDC---------------------------------SYP-P--S-------------LW------------------A-------------------------------------------------------SLS-----A--------------------------S--LT-RT--------------T-----N------------A-----------------------------C-E-------------------------------------------------------------------------------------------------------------------------------------------------------------------------------------------------------------------------------------------------------------------------------------------------------------------------------------------------------------------------------------------------------------------------------------------------------------------------------------------------------------------------------------------------------------------------------------------------------------------------------S---FHAVFK-----------------
>MuDR2x_SM
IY-G--------D-G---T-----FD---KC--P-S--------------------------------M----------------------------------FY-----Q---------L-YT-------------------------W-------H------A-LV--------G---------------------------------------------------------------------------------------------------------------------------------------------------------T------------S---Y-P--------------------------------------------PC--------------I----YF-----------------L----LQKKN---------------------------RE----T------------Y------------------------------------------------------------------------------------------------------------------------------------------------------------I-----------------------------------------------------------------------------------------------------------------------------------------------------R-------------M------------F--------------------------------------EI----------------M---------------------------------K--QL-----------------L-------TNL---------S---------P-------------------------------------------------------------------------------------------------------------------------------------------------------------------------------------------------------------------------------------------------------------------------------------------------------------------------------------------------------------------------------------------------------------------------------------------------------------------------------------------------------------------------------------------------------------------------------------------------------------------------------------------------------------------------------------------------R-----K------V-----------------------------------------------------------------------------------------------------------------------------------------------------------------------------------------------LV-------------D-----------------------F---E-K----AC---------M-----------------TAA--AV------------------------------------------------A------------F-----P----------------------------D---AE---------------------------V-------------------K-----------------------G-------------------CYF----------HL--C-------QS-----------------LV--R---KVNCVGLKNL-Y------ESN--------------------VD---------------V---------------------------------K---L----------------ML---K-----------------------SL----C--------A--------------------L--A---------------------------------------FVP-------------ANEVR----------------------------------------------------------------------------------------------------------------------------------------------------------------------------------------------------------------------------------------------------------------------------------------------------------------------------------------------------------------------------------------------------------S--A------FDI-----------------------------------------------------------------------------------------------------------------------------------------------------------------------------------------------------------------------------------------------------------------------------------------------------------------------------------LAR----TF-----P--DEDPYNAVLSYFF-----------------------------Q----T-YI--------------------------------------------------------E-GA-IGRDP---------------------------------MFP-V--R-------------IW------------------N--QW-----E---------------------------------------------AAA-----E--------------------------K--SP-KT--------------T-----N------------C-----------------------------C-E-------------------------------------------------------------------------------------------------------------------------------------------------------------------------------------------------------------------------------------------------------------------------------------------------------------------------------------------------------------------------------------------------------------------------------------------------------------------------------------------------------------------------------------------------------------------------------------------------------------------------------G---FHNALN-----------------
>MuDR4x_SM
IF-A--------D-G---T-----FD---TV--P-R--------------------------------I----------------------------------FF-----Q---------L-YT-------------------------I-------H------G-EV--------F---------------------------------------------------------------------------------------------------------------------------------------------------------G------------Y---T-F--------------------------------------------PF--------------V----YV-----------------L----CLRKT---------------------------RS----V------------Y------------------------------------------------------------------------------------------------------------------------------------------------------------E-----------------------------------------------------------------------------------------------------------------------------------------------------S-------------I------------I--------------------------------------NH----------------L---------------------------------K-EAS-----------------I-------RLN---------IT------FSP-------------------------------------------------------------------------------------------------------------------------------------------------------------------------------------------------------------------------------------------------------------------------------------------------------------------------------------------------------------------------------------------------------------------------------------------------------------------------------------------------------------------------------------------------------------------------------------------------------------------------------------------------------------------------------------------------E-----T------I-----------------------------------------------------------------------------------------------------------------------------------------------------------------------------------------------MV-------------D-----------------------F---E-M----AA---------I-----------------MAF--KN------------------------------------------------M------------L-----P----------------------------N---ST---------------------------V-------------------K-----------------------G-------------------CLF----------HF--N-------QS-----------------LW--R---RIQENGLSVR-YR-----NRQ--------------------NT---------------D------------LQ-------------------G---L----------------VV---A-----------------------LM----A-----------------------------L--P---------------------------------------FIP-------------EEDVA----------------------------------------------------------------------------------------------------------------------------------------------------------------------------------------------------------------------------------------------------------------------------------------------------------------------------------------------------------------------------------------------------------G--T------FKD-----------------------------------------------------------------------------------------------------------------------------------------------------------------------------------------------------------------------------------------------------------------------------------------------------------------------------------LVA----FA-----P--PELNDFIEFYG-------------------------------R----T-YI--------------------------------------------------------G-LIRNGDSWTS-VTPR---------------------------FE-N--T-------------MW------------------S--CY-----N---------------------------------------------STL-----S--------------------------G--HR-RT--------------N-----N------------V-----------------------------V-E-------------------------------------------------------------------------------------------------------------------------------------------------------------------------------------------------------------------------------------------------------------------------------------------------------------------------------------------------------------------------------------------------------------------------------------------------------------------------------------------------------------------------------------------------------------------------------------------------------------------------------G---WHSRFH-----------------
>MuDR1x_SM
WF-A--------D-G---T-----FR---VS--P-N--------------------------------G----------------------------------YD-----Q---------L-YT-------------------------I-------H------G-FI--------N---------------------------------------------------------------------------------------------------------------------------------------------------------G------------E---V-F--------------------------------------------PV--------------V----YA-----------------L----LSSRT---------------------------EE----A------------Y------------------------------------------------------------------------------------------------------------------------------------------------------------Q-----------------------------------------------------------------------------------------------------------------------------------------------------H-------------L------------L--------------------------------------QE----------------I---------------------------------L--IL-----------------K-------AGL---------N---------P-------------------------------------------------------------------------------------------------------------------------------------------------------------------------------------------------------------------------------------------------------------------------------------------------------------------------------------------------------------------------------------------------------------------------------------------------------------------------------------------------------------------------------------------------------------------------------------------------------------------------------------------------------------------------------------------------A-----S------I-----------------------------------------------------------------------------------------------------------------------------------------------------------------------------------------------MV-------------D-----------------------F---E-L----AA---------I-----------------RAF--QS------------------------------------------------T------------F-----P----------------------------T---AT---------------------------I-------------------T-----------------------G-------------------CMF----------HF--G-------QC-----------------VW--R-------KLQAEG-FS-----ERY--------------------RN---------------E------------PDF------------------A---L----------------LV---K-----------------------RL----L--------A--------------------L--A---------------------------------------FVPP------------QDVID-------------------------------------------------------------------------------------------------------------------------------------------------------------------------------------------------------------------------------------------------------------------------------------------------------------------------------------------------------------------------------------------------------------L------FEH-----------------------------------------------------------------------------------------------------------------------------------------------------------------------------------------------------------------------------------------------------------------------------------------------------------------------------------LIE----DP-----A--YRDIEVI-----------------------------------C----D-YM--------------------------------------------------------E-DNFIGRLRRRRRGPP--------------------------RFS-I--Q-------------LW------------------S--QF-----S---------------------------------------------RVI-----D--------------------------N--LP-RS--------------N-----N------------A-----------------------------I-E-------------------------------------------------------------------------------------------------------------------------------------------------------------------------------------------------------------------------------------------------------------------------------------------------------------------------------------------------------------------------------------------------------------------------------------------------------------------------------------------------------------------------------------------------------------------------------------------------------------------------------G---WHNAFN-----------------
>MuDr-1x_AP
IC-I--------D-G---M-----NS---YN--F-N--------------------------------L----------------------------------TT-----V--------------------------------------L-------I------L-DD--------M---------------------------------------------------------------------------------------------------------------------------------------------------------R------------E---G-F--------------------------------------------PC--------------A----FM-----------------I----SNRVD---------------------------EG----V------------L------------------------------------------------------------------------------------------------------------------------------------------------------------K-----------------------------------------------------------------------------------------------------------------------------------------------------I-------------L------------F--------------------------------------SQ----------------I---------------------------------R--AL-----------------T-------GLI---------K---------P-------------------------------------------------------------------------------------------------------------------------------------------------------------------------------------------------------------------------------------------------------------------------------------------------------------------------------------------------------------------------------------------------------------------------------------------------------------------------------------------------------------------------------------------------------------------------------------------------------------------------------------------------------------------------------------------------K-----V------F-----------------------------------------------------------------------------------------------------------------------------------------------------------------------------------------------MS-------------D-----------------------M---A-E----CF---------F-----------------NAW--LV------------------------------------------------E------------M--------------------------------KQP---KF---------------------------R-------------------I-----------------------Y-------------------CTW----------HV--D-------RA-----------------WS--K-------NLTKVK-LK-----EKQ--------------------AE---------------V------------Y--------------------K---I----------------IR---T-----------------------LL----H--------E--------------------Q--D---------------------------------------AKAF------------ENIFE----------------------------------------------------------------------------------------------------------------------------------------------------------------------------------------------------------------------------------------------------------------------------------------------------------------------------------------------------------------------------------------------------------S--A------INQ-----------------------------------------------------------------------------------------------------------------------------------------------------------------------------------------------------------------------------------------------------------------------------------------------------------------------------------MSA----DE-----Q--TCEFA-------------------------------------N----Y-FV--------------------------------------------------------S-QY---------------------------------------GNY-V--Q-------------SW------------------A--YC-----H----------------------------------------------RI-----H--------------------------A--GV-NT--------------N-----M------------H-----------------------------I-E-------------------------------------------------------------------------------------------------------------------------------------------------------------------------------------------------------------------------------------------------------------------------------------------------------------------------------------------------------------------------------------------------------------------------------------------------------------------------------------------------------------------------------------------------------------------------------------------------------------------------------R---MHCTLK-----------------
>MUDR
LS-V--------D-S---T-----AL---NG--R-W--------------------------------N----------------------------------GH-----L---------A-SA-------------------------T-------G------V-DG--------H---------------------------------------------------------------------------------------------------------------------------------------------------------N------------W---M-Y--------------------------------------------PV--------------C----FG-----------------F----FQAET---------------------------VD----N------------W------------------------------------------------------------------------------------------------------------------------------------------------------------I-----------------------------------------------------------------------------------------------------------------------------------------------------W-------------F------------M--------------------------------------KQ----------------L---------------------------------K--KV-----------------V-------GDM---------T---------L-------------------------------------------------------------------------------------------------------------------------------------------------------------------------------------------------------------------------------------------------------------------------------------------------------------------------------------------------------------------------------------------------------------------------------------------------------------------------------------------------------------------------------------------------------------------------------------------------------------------------------------------------------------------------------------------------L-----A------I-----------------------------------------------------------------------------------------------------------------------------------------------------------------------------------------------CS-------------D-----------------------A---Q-K----GL---------M-----------------HAV--NE------------------------------------------------V------------F-----P----------------------------Y---AE---------------------------R-------------------R-----------------------E-------------------CFR----------HL--M-------GN-----------------YV--K------------H-HA-----G-----------------------------------------------------------------------------------------------S---E-----------------------HM----Y--------P--------------------A--A---------------------------------------RAYR------------RDVFE----------------------------------------------------------------------------------------------------------------------------------------------------------------------------------------------------------------------------------------------------------------------------------------------------------------------------------------------------------------------------------------------------------H--H------VSK-----------------------------------------------------------------------------------------------------------------------------------------------------------------------------------------------------------------------------------------------------------------------------------------------------------------------------------VRN----VH-----K--I-----------------------------------------A----E-YL--------------------------------------------------------D-QH-----------------------------------------H-K--F-------------LW------------------Y--RS-----G-------------------------------------F----N--KDI-----K--------------------------C--DY-IT--------------N-----N------------M-----------------------------A-E-------------------------------------------------------------------------------------------------------------------------------------------------------------------------------------------------------------------------------------------------------------------------------------------------------------------------------------------------------------------------------------------------------------------------------------------------------------------------------------------------------------------------------------------------------------------------------------------------------------------------------V---YNNWVK-----------------
>Mudr5_OS
IC-L--------D-G---C-----HI---KT--K-Y--------------------------------G----------------------------------GQ-----L---------L-TA-------------------------V-------G------M-DP--------N---------------------------------------------------------------------------------------------------------------------------------------------------------D------------C---I-Y--------------------------------------------PI--------------A----FA-----------------V----VEVES---------------------------LA----T------------W------------------------------------------------------------------------------------------------------------------------------------------------------------K-----------------------------------------------------------------------------------------------------------------------------------------------------W-------------F------------L--------------------------------------ET----------------L---------------------------------K--ND-----------------L-------GIE---------N-------TYP-------------------------------------------------------------------------------------------------------------------------------------------------------------------------------------------------------------------------------------------------------------------------------------------------------------------------------------------------------------------------------------------------------------------------------------------------------------------------------------------------------------------------------------------------------------------------------------------------------------------------------------------------------------------------------------------------W-----T------I-----------------------------------------------------------------------------------------------------------------------------------------------------------------------------------------------MT-------------D-----------------------K---Q-K----GL---------I-----------------PAV--QQ------------------------------------------------V------------F-----P----------------------------E---SE---------------------------H-------------------R-----------------------F-------------------CVR----------HL--Y-------SN-----------------FQ--L------------Q-FK-----G-------------------------------------------------------------------------E---V----------------LK---N-----------------------QL----W--------A--------------------C--A---------------------------------------RSSS------------VQEWN----------------------------------------------------------------------------------------------------------------------------------------------------------------------------------------------------------------------------------------------------------------------------------------------------------------------------------------------------------------------------------------------------------K--N------MDV-----------------------------------------------------------------------------------------------------------------------------------------------------------------------------------------------------------------------------------------------------------------------------------------------------------------------------------MRN----LN-----K--SA----------------------------------------Y----E-WL--------------------------------------------------------E-KL-----------------------------------------P-P--N-------------TW------------------V--RA-----F-------------------------------------F----S--EFP-----K--------------------------C--DI-LL--------------N-----N------------N-----------------------------C-E-------------------------------------------------------------------------------------------------------------------------------------------------------------------------------------------------------------------------------------------------------------------------------------------------------------------------------------------------------------------------------------------------------------------------------------------------------------------------------------------------------------------------------------------------------------------------------------------------------------------------------V---FNKYIL-----------------
>MuDR-8_SBi
IG-L--------D-G---C-----WF---KG--A-N--------------------------------N----------------------------------GN-----L---------L-CA-------------------------I-------G------R-DA--------N---------------------------------------------------------------------------------------------------------------------------------------------------------N------------Q---M-Y--------------------------------------------PI--------------A----WA-----------------A----VPIES---------------------------YD----T------------W------------------------------------------------------------------------------------------------------------------------------------------------------------Y-----------------------------------------------------------------------------------------------------------------------------------------------------W-------------F------------I--------------------------------------GL----------------L---------------------------------Q--KD-----------------L-------NIS---------NG------GQD-------------------------------------------------------------------------------------------------------------------------------------------------------------------------------------------------------------------------------------------------------------------------------------------------------------------------------------------------------------------------------------------------------------------------------------------------------------------------------------------------------------------------------------------------------------------------------------------------------------------------------------------------------------------------------------------------W-----V------L-----------------------------------------------------------------------------------------------------------------------------------------------------------------------------------------------IS-------------D-----------------------Q---Q-K----GL---------L-----------------KAV--KE------------------------------------------------L------------V-----P----------------------------N---AE---------------------------H-------------------R-----------------------M-------------------CAR----------HI--Y-------AN-----------------WR--K------------K-YT-----D-------------------------------------------------------------------------K---K----------------LQ---K-----------------------KW----W--------R--------------------C--A---------------------------------------KASC------------RTLFN----------------------------------------------------------------------------------------------------------------------------------------------------------------------------------------------------------------------------------------------------------------------------------------------------------------------------------------------------------------------------------------------------------L--Y------RAY-----------------------------------------------------------------------------------------------------------------------------------------------------------------------------------------------------------------------------------------------------------------------------------------------------------------------------------LAK----DT-----P--------------------------------------------E----G-AQ--------------------------------------------------------D-MM---------------------------------------STD-P--Q-------------HW------------------S--RA-----F-------------------------------------F----R--IGS-----N--------------------------C--DS-VD--------------N-----N------------I-----------------------------C-E-------------------------------------------------------------------------------------------------------------------------------------------------------------------------------------------------------------------------------------------------------------------------------------------------------------------------------------------------------------------------------------------------------------------------------------------------------------------------------------------------------------------------------------------------------------------------------------------------------------------------------S---FNNSIM-----------------
>ATMU3
IG-I--------D-G---A-----FL---KW--D-I--------------------------------K----------------------------------GH-----L---------L-AA-------------------------V-------G------R-DG--------D---------------------------------------------------------------------------------------------------------------------------------------------------------N------------R---I-V--------------------------------------------RI--------------A----WS-----------------V----VEIEN---------------------------DD----N------------W------------------------------------------------------------------------------------------------------------------------------------------------------------D-----------------------------------------------------------------------------------------------------------------------------------------------------W-------------F------------L--------------------------------------RQ----------------L---------------------------------S--TS-----------------L-------GLC---------E-------MTD-------------------------------------------------------------------------------------------------------------------------------------------------------------------------------------------------------------------------------------------------------------------------------------------------------------------------------------------------------------------------------------------------------------------------------------------------------------------------------------------------------------------------------------------------------------------------------------------------------------------------------------------------------------------------------------------------L-----A------I-----------------------------------------------------------------------------------------------------------------------------------------------------------------------------------------------IS-------------D-----------------------K---Q-S----GL---------V-----------------KAI--HT------------------------------------------------I------------L-----P----------------------------Q---AE---------------------------H-------------------R-----------------------Q-------------------CSK----------HI--M-------DN-----------------WK--R------------D-NH-----D-------------------------------------------------------------------------I---E----------------LQ---R-----------------------LF----W--------K--------------------I--A---------------------------------------RSYT------------VEEFN----------------------------------------------------------------------------------------------------------------------------------------------------------------------------------------------------------------------------------------------------------------------------------------------------------------------------------------------------------------------------------------------------------N-----------------------------------------------------------------------------------------------------------------------------------------------------------------------------------------------------------------------------------------------------------------------------------------------------------------------------------------------------------------------------------------------------------------YQ--------------------------------------------------------A-DL----------------------------------------KS-P--I-------------TW------------------S--RA-----F-------------------------------------F----R--TGT-----C--------------------------C--ND-NL--------------N-----N------------L-----------------------------S-E-------------------------------------------------------------------------------------------------------------------------------------------------------------------------------------------------------------------------------------------------------------------------------------------------------------------------------------------------------------------------------------------------------------------------------------------------------------------------------------------------------------------------------------------------------------------------------------------------------------------------------S---FNRTIR-----------------
>MuDR-12_VV
IA-I--------D-S---A-----HM---SG--P-Y--------------------------------G----------------------------------GA-----L---------F-SA-------------------------T-------A------Y-DA--------N---------------------------------------------------------------------------------------------------------------------------------------------------------D------------S---M-F--------------------------------------------PL--------------A----FG-----------------V----MSSEN---------------------------YE----D------------W------------------------------------------------------------------------------------------------------------------------------------------------------------L-----------------------------------------------------------------------------------------------------------------------------------------------------W-------------F------------L--------------------------------------EK----------------L---------------------------------K--IV-----------------V-------GNK---------E-----------------------------------------------------------------------------------------------------------------------------------------------------------------------------------------------------------------------------------------------------------------------------------------------------------------------------------------------------------------------------------------------------------------------------------------------------------------------------------------------------------------------------------------------------------------------------------------------------------------------------------------------------------------------------------------------------------V-----I------I-----------------------------------------------------------------------------------------------------------------------------------------------------------------------------------------------IS-------------D-----------------------R---H-P----AL---------L-----------------RSV--PE------------------------------------------------V------------F-----G----------------------------L---EN---------------------------H-------------------A-----------------------Y-------------------CYR----------HL--K-------EN-----------------FS--S---------FLSK-HN-----TRG--------------------NK---------------G------------K--------------------E---N----------------AL---Q-----------------------FL----D--------S--------------------I--A---------------------------------------YGRL------------EHDYN----------------------------------------------------------------------------------------------------------------------------------------------------------------------------------------------------------------------------------------------------------------------------------------------------------------------------------------------------------------------------------------------------------V--S------MFE-----------------------------------------------------------------------------------------------------------------------------------------------------------------------------------------------------------------------------------------------------------------------------------------------------------------------------------LKK----YN-----E--AL----------------------------------------A----T-WV--------------------------------------------------------E-EN-----------------------------------------A-P--H-------------HW------------------A--MS-----K-------------------------------------F----P---KQ-----R--------------------------W--DK-MT--------------T-----N------------L-----------------------------A-E-------------------------------------------------------------------------------------------------------------------------------------------------------------------------------------------------------------------------------------------------------------------------------------------------------------------------------------------------------------------------------------------------------------------------------------------------------------------------------------------------------------------------------------------------------------------------------------------------------------------------------S---FNAWLR-----------------
>MuDR4_SM
IT-I--------D-G---T-----FL---AG--V-N--------------------------------K----------------------------------GT-----L---------L-VA-------------------------V-------A------Q-DG--------K---------------------------------------------------------------------------------------------------------------------------------------------------------D------------Q---L-V--------------------------------------------LL--------------A----YA-----------------I----VESEN---------------------------RS----S------------W------------------------------------------------------------------------------------------------------------------------------------------------------------L-----------------------------------------------------------------------------------------------------------------------------------------------------Y-------------F------------L--------------------------------------EN----------------L---------------------------------N--RH-----------------F-------DIN---------D--------SS-------------------------------------------------------------------------------------------------------------------------------------------------------------------------------------------------------------------------------------------------------------------------------------------------------------------------------------------------------------------------------------------------------------------------------------------------------------------------------------------------------------------------------------------------------------------------------------------------------------------------------------------------------------------------------------------------T-----I------I-----------------------------------------------------------------------------------------------------------------------------------------------------------------------------------------------MS-------------D-----------------------R---D-V----GL---------L-----------------SAV--NS------------------------------------------------V------------A-----P----------------------------R---AI---------------------------K-------------------C-----------------------N-------------------CVR----------HI--A-------MN-----------------LK--S------------R-FH-----N-------------------------------------------------------------------------I---L----------------LM---E-----------------------KY----W--------Y--------------------L--V---------------------------------------YTYD------------EIAFE----------------------------------------------------------------------------------------------------------------------------------------------------------------------------------------------------------------------------------------------------------------------------------------------------------------------------------------------------------------------------------------------------------R--G------MRE-----------------------------------------------------------------------------------------------------------------------------------------------------------------------------------------------------------------------------------------------------------------------------------------------------------------------------------LQV----LN-----E--------------------------------------------E----F-YH--------------------------------------------------------E-LV---------------------------------------NMG-I--S-------------SW------------------A--NS-----K-------------------------------------C----P---IA-----K--------------------------Y--GK-NT--------------S-----N------------A-----------------------------A-E-------------------------------------------------------------------------------------------------------------------------------------------------------------------------------------------------------------------------------------------------------------------------------------------------------------------------------------------------------------------------------------------------------------------------------------------------------------------------------------------------------------------------------------------------------------------------------------------------------------------------------S---MNSAIK-----------------
>MuDR-6_VV
IQ-I--------D-G---T-----FL---YG--K-Y--------------------------------M----------------------------------GK-----L---------L-IA-------------------------T-------S------I-DG--------N---------------------------------------------------------------------------------------------------------------------------------------------------------G------------H---V-F--------------------------------------------PL--------------A----FA-----------------I----VEEES---------------------------QD----S------------W------------------------------------------------------------------------------------------------------------------------------------------------------------S-----------------------------------------------------------------------------------------------------------------------------------------------------W-------------F------------L--------------------------------------IA----------------L---------------------------------R--HH-----------------V-------TQR---------E---------G-------------------------------------------------------------------------------------------------------------------------------------------------------------------------------------------------------------------------------------------------------------------------------------------------------------------------------------------------------------------------------------------------------------------------------------------------------------------------------------------------------------------------------------------------------------------------------------------------------------------------------------------------------------------------------------------------I-----C------L-----------------------------------------------------------------------------------------------------------------------------------------------------------------------------------------------IS-------------D-----------------------R---H-A----GI---------N-----------------AAV--RN------------------------------------------------P------------S-----VGWSPP-----------------------H---AQ---------------------------H-------------------R-----------------------Y-------------------CLR----------HV--V-------SN-----------------FN--D------------K-FK-----N-------------------------------------------------------------------------K---V----------------LK---E-----------------------LA----Y--------R--------------------A--G---------------------------------------CQHQ------------PRKYE----------------------------------------------------------------------------------------------------------------------------------------------------------------------------------------------------------------------------------------------------------------------------------------------------------------------------------------------------------------------------------------------------------R--Y------MEE-----------------------------------------------------------------------------------------------------------------------------------------------------------------------------------------------------------------------------------------------------------------------------------------------------------------------------------LKR----LD-----E--KS----------------------------------------V----A-WF--------------------------------------------------------S-KL-----------------------------------------D-T--Q-------------KW------------------T--QA-----Y-------------------------------------D----L---GY-----R--------------------------Y--GW-MT--------------T-----N------------I-----------------------------A-E-------------------------------------------------------------------------------------------------------------------------------------------------------------------------------------------------------------------------------------------------------------------------------------------------------------------------------------------------------------------------------------------------------------------------------------------------------------------------------------------------------------------------------------------------------------------------------------------------------------------------------C---INGVLK-----------------
>MUDRAVI2
LS-I--------D-G---T-----HL---YG--K-Y--------------------------------K----------------------------------GT-----L---------M-IA-------------------------M-------G------C-DG--------N---------------------------------------------------------------------------------------------------------------------------------------------------------N------------Q---L-F--------------------------------------------PL--------------A----FA-----------------L----TEGEN---------------------------ID----S------------W------------------------------------------------------------------------------------------------------------------------------------------------------------G-----------------------------------------------------------------------------------------------------------------------------------------------------W-------------F------------L--------------------------------------TC----------------I---------------------------------R--TR-----------------V-------THR---------R---------G-------------------------------------------------------------------------------------------------------------------------------------------------------------------------------------------------------------------------------------------------------------------------------------------------------------------------------------------------------------------------------------------------------------------------------------------------------------------------------------------------------------------------------------------------------------------------------------------------------------------------------------------------------------------------------------------------L-----C------V-----------------------------------------------------------------------------------------------------------------------------------------------------------------------------------------------IS-------------D-----------------------R---H-P----GI---------M-----------------AAM--SD------------------------------------------------V------------H-----LGWSEP-----------------------Y---AY---------------------------H-------------------R-----------------------V-------------------CMR----------HL--A-------SN-----------------FM--T------------R-FK-----D-------------------------------------------------------------------------K---I----------------LK---N-----------------------LM----C--------R--------------------A--A---------------------------------------LATK------------IEKFN----------------------------------------------------------------------------------------------------------------------------------------------------------------------------------------------------------------------------------------------------------------------------------------------------------------------------------------------------------------------------------------------------------K--H------MNT-----------------------------------------------------------------------------------------------------------------------------------------------------------------------------------------------------------------------------------------------------------------------------------------------------------------------------------IGR----IN-----A--AA----------------------------------------Q----Q-WL--------------------------------------------------------E-AI-----------------------------------------P-F--E-------------KW------------------A--LS-----H-------------------------------------D----G---GR-----R--------------------------Y--GI-MT--------------T-----N------------M-----------------------------S-E-------------------------------------------------------------------------------------------------------------------------------------------------------------------------------------------------------------------------------------------------------------------------------------------------------------------------------------------------------------------------------------------------------------------------------------------------------------------------------------------------------------------------------------------------------------------------------------------------------------------------------V---FNSVLK-----------------
>MDR2
LA-I--------D-G---T-----FL---TG--K-Y--------------------------------Q----------------------------------GT-----L---------L-TA-------------------------I-------G------V-DA--------G---------------------------------------------------------------------------------------------------------------------------------------------------------L------------H---L-V--------------------------------------------PL--------------A----FA-----------------L----VEKEN---------------------------TS----N------------W------------------------------------------------------------------------------------------------------------------------------------------------------------E-----------------------------------------------------------------------------------------------------------------------------------------------------W-------------F------------I--------------------------------------NM----------------L---------------------------------R--NK-----------------L-------IGP---------N--------RE-------------------------------------------------------------------------------------------------------------------------------------------------------------------------------------------------------------------------------------------------------------------------------------------------------------------------------------------------------------------------------------------------------------------------------------------------------------------------------------------------------------------------------------------------------------------------------------------------------------------------------------------------------------------------------------------------V-----C------I-----------------------------------------------------------------------------------------------------------------------------------------------------------------------------------------------IS-------------D-----------------------R---H-P----GI---------L-----------------NSI--IH------------------------------------------------I------------M-----PHHL-------------------------T---IH---------------------------H-------------------R-----------------------W-------------------CMR----------HF--C-------AN-----------------FY--T------------A-GA-----T-------------------------------------------------------------------------T---D----------------QM---K-----------------------DL----E--------R--------------------I--C---------------------------------------QINE------------KALFL----------------------------------------------------------------------------------------------------------------------------------------------------------------------------------------------------------------------------------------------------------------------------------------------------------------------------------------------------------------------------------------------------------D--E------IKR-----------------------------------------------------------------------------------------------------------------------------------------------------------------------------------------------------------------------------------------------------------------------------------------------------------------------------------LMG----VV-----G--ERP---------------------------------------K----K-WL--------------------------------------------------------E-DH---------------------------------------MPL-K--V-------------KW------------------A--RA-----F-------------------------------------D----T--NGR-----R--------------------------H--SI-MT--------------S-----N------------M-----------------------------A-E-------------------------------------------------------------------------------------------------------------------------------------------------------------------------------------------------------------------------------------------------------------------------------------------------------------------------------------------------------------------------------------------------------------------------------------------------------------------------------------------------------------------------------------------------------------------------------------------------------------------------------S---FNNVLR-----------------
>MuDR2_OS
LC-I--------D-G---T-----FL---TG--K-Y--------------------------------R----------------------------------GQ-----I---------L-TA-------------------------I-------G------V-DG--------N---------------------------------------------------------------------------------------------------------------------------------------------------------N------------Q---V-L--------------------------------------------PL--------------A----FA-----------------F----VESEN---------------------------TD----S------------W------------------------------------------------------------------------------------------------------------------------------------------------------------Y-----------------------------------------------------------------------------------------------------------------------------------------------------W-------------F------------L--------------------------------------HL----------------V---------------------------------K--TE-----------------V-------VGM---------R--------PN-------------------------------------------------------------------------------------------------------------------------------------------------------------------------------------------------------------------------------------------------------------------------------------------------------------------------------------------------------------------------------------------------------------------------------------------------------------------------------------------------------------------------------------------------------------------------------------------------------------------------------------------------------------------------------------------------V-----C------L-----------------------------------------------------------------------------------------------------------------------------------------------------------------------------------------------IH-------------D-----------------------R---H-A----GM---------L-----------------RAI--EE------------------------------------------------L------------K-----FGSMERGYPGQWE----------------D---VQ---------------------------S-------------------R-----------------------W-------------------CMR----------HM--G-------AN-----------------FF--K------------Q-FK-----N-------------------------------------------------------------------------K---E----------------LM---N-----------------------MF----K--------R--------------------L--C---------------------------------------NQNQ------------EKKFN----------------------------------------------------------------------------------------------------------------------------------------------------------------------------------------------------------------------------------------------------------------------------------------------------------------------------------------------------------------------------------------------------------E--L------WKR-----------------------------------------------------------------------------------------------------------------------------------------------------------------------------------------------------------------------------------------------------------------------------------------------------------------------------------LDE----LT-----G--KCSDQRATRPAAAVPDPPQALGALPTDSVTLVRRTGEQIRKFS----Q-WI--------------------------------------------------------E-NE-----------------------------------------P-K--E-------------KW------------------A--KT-----Y-------------------------------------D----T--GGA-----R--------------------------Y--GI-MT--------------T-----N------------L-----------------------------A-E-------------------------------------------------------------------------------------------------------------------------------------------------------------------------------------------------------------------------------------------------------------------------------------------------------------------------------------------------------------------------------------------------------------------------------------------------------------------------------------------------------------------------------------------------------------------------------------------------------------------------------V---YNWVMR-----------------
>MuDR-3_SBi
LS-I--------D-G---T-----FL---LG--K-Y--------------------------------M----------------------------------GT-----L---------L-VA-------------------------I-------S------C-DA--------D---------------------------------------------------------------------------------------------------------------------------------------------------------N------------A---L-V--------------------------------------------PL--------------A----FA-----------------L----VEREN---------------------------KD----S------------W------------------------------------------------------------------------------------------------------------------------------------------------------------G-----------------------------------------------------------------------------------------------------------------------------------------------------W-------------F------------M--------------------------------------RL----------------V---------------------------------R--IH-----------------V-------IGP---------H--------RE-------------------------------------------------------------------------------------------------------------------------------------------------------------------------------------------------------------------------------------------------------------------------------------------------------------------------------------------------------------------------------------------------------------------------------------------------------------------------------------------------------------------------------------------------------------------------------------------------------------------------------------------------------------------------------------------------V-----G------V-----------------------------------------------------------------------------------------------------------------------------------------------------------------------------------------------IS-------------D-----------------------R---H-Q----GI---------L-----------------SAV--QE------------------------------------------------Q------------I-----PGYA-------------------------P---LH---------------------------H-------------------R-----------------------W-------------------CTR----------HL--A-------EN-----------------LL--R------------K-DG-----T-------------------------------------------------------------------------K---D----------------NF---P-----------------------LF----E--------E--------------------V--A---------------------------------------RMLE------------VPFFE----------------------------------------------------------------------------------------------------------------------------------------------------------------------------------------------------------------------------------------------------------------------------------------------------------------------------------------------------------------------------------------------------------E--K------LEQ-----------------------------------------------------------------------------------------------------------------------------------------------------------------------------------------------------------------------------------------------------------------------------------------------------------------------------------LKT----AT-----N--AEG---------------------------------------R----Q-WL--------------------------------------------------------L-GL---------------------------------------MRE-P--E-------------KW------------------T--RA-----H-------------------------------------D----N--GGW-----R--------------------------Y--EF-QT--------------S-----N------------M-----------------------------A-E-------------------------------------------------------------------------------------------------------------------------------------------------------------------------------------------------------------------------------------------------------------------------------------------------------------------------------------------------------------------------------------------------------------------------------------------------------------------------------------------------------------------------------------------------------------------------------------------------------------------------------S---FNSVLK-----------------
>MuDR-9_SBi
VL-V--------D-G---T-----FL---TG--K-Y--------------------------------R----------------------------------GT-----L---------M-MA-------------------------A-------A------V-DP--------E---------------------------------------------------------------------------------------------------------------------------------------------------------N------------Q---I-V--------------------------------------------PL--------------A----FA-----------------L----AEGEN---------------------------ND----S------------W------------------------------------------------------------------------------------------------------------------------------------------------------------S-----------------------------------------------------------------------------------------------------------------------------------------------------W-------------F------------M--------------------------------------RL----------------L---------------------------------R--LH-----------------V-------LGP---------S--------RT-------------------------------------------------------------------------------------------------------------------------------------------------------------------------------------------------------------------------------------------------------------------------------------------------------------------------------------------------------------------------------------------------------------------------------------------------------------------------------------------------------------------------------------------------------------------------------------------------------------------------------------------------------------------------------------------------I-----C------L-----------------------------------------------------------------------------------------------------------------------------------------------------------------------------------------------IS-------------D-----------------------R---H-I----GI---------L-----------------NAA--GE------------------------------------------------H------------I-----DGHP-------------------------P---LV---------------------------H-------------------R-----------------------W-------------------CMR----------HF--A-------AN-----------------FW--R------------R-QR-----K-------------------------------------------------------------------------K---E----------------VA---D-----------------------KL----K--------E--------------------L--C---------------------------------------NKRT------------EHEFK----------------------------------------------------------------------------------------------------------------------------------------------------------------------------------------------------------------------------------------------------------------------------------------------------------------------------------------------------------------------------------------------------------E--T------MAE-----------------------------------------------------------------------------------------------------------------------------------------------------------------------------------------------------------------------------------------------------------------------------------------------------------------------------------LQK----MM-----N--RAG---------------------------------------K----A-WL--------------------------------------------------------D-QQ---------------------------------------MEN-K--A-------------KW------------------A--LA-----Y-------------------------------------D----E--GGF-----R--------------------------Y--GI-MT--------------T-----N------------S-----------------------------S-E-------------------------------------------------------------------------------------------------------------------------------------------------------------------------------------------------------------------------------------------------------------------------------------------------------------------------------------------------------------------------------------------------------------------------------------------------------------------------------------------------------------------------------------------------------------------------------------------------------------------------------S---FNRVFK-----------------
>VANDAL14
IV-I--------D-G---A-----HL---KG--K-Y--------------------------------G----------------------------------GC-----L---------L-TA-------------------------S-------G------Q-DA--------N---------------------------------------------------------------------------------------------------------------------------------------------------------F------------Q---V-F--------------------------------------------PI--------------A----FG-----------------V----VDSEN---------------------------DD----A------------W------------------------------------------------------------------------------------------------------------------------------------------------------------E-----------------------------------------------------------------------------------------------------------------------------------------------------W-------------F------------F--------------------------------------RV----------------L---------------------------------S--TA-----------------I-------PDG---------D---------N-------------------------------------------------------------------------------------------------------------------------------------------------------------------------------------------------------------------------------------------------------------------------------------------------------------------------------------------------------------------------------------------------------------------------------------------------------------------------------------------------------------------------------------------------------------------------------------------------------------------------------------------------------------------------------------------------L-----T------F-----------------------------------------------------------------------------------------------------------------------------------------------------------------------------------------------VS-------------D-----------------------R---H-S----SI---------Y-----------------TGL--RR------------------------------------------------V------------Y-----P----------------------------K---AK---------------------------H-------------------G-----------------------A-------------------CIV----------HL--Q-------RN-----------------IA--T------------S-YK-----K-------------------------------------------------------------------------K---H----------------LL---F-----------------------HV----S--------R--------------------A--A---------------------------------------RAFR------------ICEFH----------------------------------------------------------------------------------------------------------------------------------------------------------------------------------------------------------------------------------------------------------------------------------------------------------------------------------------------------------------------------------------------------------T--Y------FNE-----------------------------------------------------------------------------------------------------------------------------------------------------------------------------------------------------------------------------------------------------------------------------------------------------------------------------------VIR----LD-----P--AC----------------------------------------A----R-YL--------------------------------------------------------E-SV-----------------------------------------G-F--C-------------HW------------------T--RA-----Y-------------------------------------F----L---GE-----R--------------------------Y--NV-MT--------------S-----N------------V-----------------------------A-E-------------------------------------------------------------------------------------------------------------------------------------------------------------------------------------------------------------------------------------------------------------------------------------------------------------------------------------------------------------------------------------------------------------------------------------------------------------------------------------------------------------------------------------------------------------------------------------------------------------------------------S---LNAVLK-----------------
>CUMULE
IV-M--------D-G---T-----FL---KN--K-Y--------------------------------R----------------------------------GQ-----L---------I-VA-------------------------V-------C------L-DG--------N---------------------------------------------------------------------------------------------------------------------------------------------------------N------------Q---I-Y--------------------------------------------PL--------------A----FG-----------------V----VDRET---------------------------DD----S------------I------------------------------------------------------------------------------------------------------------------------------------------------------------Q-----------------------------------------------------------------------------------------------------------------------------------------------------W-------------F------------L--------------------------------------EK----------------L---------------------------------K--GA-----------------I-------GEV---------P---------N-------------------------------------------------------------------------------------------------------------------------------------------------------------------------------------------------------------------------------------------------------------------------------------------------------------------------------------------------------------------------------------------------------------------------------------------------------------------------------------------------------------------------------------------------------------------------------------------------------------------------------------------------------------------------------------------------L-----G------F-----------------------------------------------------------------------------------------------------------------------------------------------------------------------------------------------VT-------------D-----------------------R---K-T----CF---------A-----------------KGI--SS------------------------------------------------V------------F-----P----------------------------S---AF---------------------------H-------------------G-----------------------L-------------------CVQ----------HL--S-------QN-----------------LH--D------------K-YK-----N-------------------------------------------------------------------------D---T----------------VA---T-----------------------LF----Y--------N--------------------A--S---------------------------------------RTYR------------ESTFV----------------------------------------------------------------------------------------------------------------------------------------------------------------------------------------------------------------------------------------------------------------------------------------------------------------------------------------------------------------------------------------------------------E--A------WRH-----------------------------------------------------------------------------------------------------------------------------------------------------------------------------------------------------------------------------------------------------------------------------------------------------------------------------------LLS----FP-----N--GS----------------------------------------G----K-YL--------------------------------------------------------N-DV-----------------------------------------G-I--A-------------RW------------------S--RV-----H-------------------------------------C----P---GR-----R--------------------------Y--NM-MT--------------T-----N------------I-----------------------------A-E-------------------------------------------------------------------------------------------------------------------------------------------------------------------------------------------------------------------------------------------------------------------------------------------------------------------------------------------------------------------------------------------------------------------------------------------------------------------------------------------------------------------------------------------------------------------------------------------------------------------------------S---MNSILK-----------------
>MULE-2_Cglob
IV-A--------D-C---T-----YK---TN--R-F--------------------------------G----------------------------------LP-----L---------L-NF-------------------------C-------G------I-QA--------L---------------------------------------------------------------------------------------------------------------------------------------------------------R------------K---S-F--------------------------------------------SI--------------A----AV-----------------F----INAEK---------------------------EE----Q------------Y------------------------------------------------------------------------------------------------------------------------------------------------------------T-----------------------------------------------------------------------------------------------------------------------------------------------------W-------------A------------L--------------------------------------QA----------------L---------------------------------R--EF-----------------L-------TEE---------DL------PLP-------------------------------------------------------------------------------------------------------------------------------------------------------------------------------------------------------------------------------------------------------------------------------------------------------------------------------------------------------------------------------------------------------------------------------------------------------------------------------------------------------------------------------------------------------------------------------------------------------------------------------------------------------------------------------------------------K-----L------I-----------------------------------------------------------------------------------------------------------------------------------------------------------------------------------------------VT-------------D-----------------------R---E-L----AL---------I-----------------NAL--KR------------------------------------------------H------------E-----AFT--------------------------L---VP---------------------------R-------------------L-----------------------L-------------------CRW----------HV--N-------MN-----------------VL--A--------KGKRF-FP-----PAT--------------------RL---------------P------------D--------------------G---S----------------IK---R-----------------------NE----R--------F--------------------T--A---------------------------------------YLKDWNA---ILTSDTEELFE----------------------------------------------------------------------------------------------------------------------------------------------------------------------------------------------------------------------------------------------------------------------------------------------------------------------------------------------------------------------------------------------------------S--R------IQS-----------------------------------------------------------------------------------------------------------------------------------------------------------------------------------------------------------------------------------------------------------------------------------------------------------------------------------FKS----GR-----Y--PIGAVNYAV---------------------------------K----T-WL--------------------------------------------------------D-PYK--------------------------------------ELL-V--D-------------AW------------------V--NK-----I-------------------------------------L----H-------------------------------------F--GN-RT--------------T-----S------------I-----------------------------V-E-------------------------------------------------------------------------------------------------------------------------------------------------------------------------------------------------------------------------------------------------------------------------------------------------------------------------------------------------------------------------------------------------------------------------------------------------------------------------------------------------------------------------------------------------------------------------------------------------------------------------------S---LHAGMK-----------------
>MULE-1_Cglob
LG-L--------D-N---T-----YK---TN--R-F--------------------------------H----------------------------------MY-----L---------F-EV-------------------------I-------G------I-TD--------Q---------------------------------------------------------------------------------------------------------------------------------------------------------K------------S---V-A--------------------------------------------NF--------------A----FG-----------------L----INTEK---------------------------ED----G------------F------------------------------------------------------------------------------------------------------------------------------------------------------------L-----------------------------------------------------------------------------------------------------------------------------------------------------W-------------L------------C--------------------------------------QQ----------------L---------------------------------E--DL-----------------R-------QDL---------HV------PAP-------------------------------------------------------------------------------------------------------------------------------------------------------------------------------------------------------------------------------------------------------------------------------------------------------------------------------------------------------------------------------------------------------------------------------------------------------------------------------------------------------------------------------------------------------------------------------------------------------------------------------------------------------------------------------------------------T-----V------V-----------------------------------------------------------------------------------------------------------------------------------------------------------------------------------------------IT-------------D-----------------------K---E-T----AL---------K-----------------NAL--TA------------------------------------------------T------------F-----P----------------------------G---AQ---------------------------Q-------------------Q-----------------------L-------------------CVY----------HI--N-------AK-----------------VR--A--------RIRSR-WK-----AED--------------------GR---------------S------------D--------------------D---E----------------VD---E-----------------------AG----D--------N--------------------E--A---------------------------------------EVADGDGDLVARAAEQEVAEH----------------------------------------------------------------------------------------------------------------------------------------------------------------------------------------------------------------------------------------------------------------------------------------------------------------------------------------------------------------------------------------------------------GCAA------LLP-----------------------------------------------------------------------------------------------------------------------------------------------------------------------------------------------------------------------------------------------------------------------------------------------------------------------------------AAD----PL-----T--RDGMFRAWQQVVYAEDE----ADFQSAWNKMKAIYNPTQNHIL----R-YI--------------------------------------------------------S-KEY--------------------------------------MPY-R--E-------------QW------------------A--RC-----F-------------------------------------I----K--RYR-----N--------------------------F--GQ-RV--------------N-----S------------P-----------------------------V-E-------------------------------------------------------------------------------------------------------------------------------------------------------------------------------------------------------------------------------------------------------------------------------------------------------------------------------------------------------------------------------------------------------------------------------------------------------------------------------------------------------------------------------------------------------------------------------------------------------------------------------T---AHKDVK-----------------
>Hop
LI-L--------D-S---T-----YK---TN--R-F--------------------------------K----------------------------------MP-----L---------L-DI-------------------------V-------G------V-DA--------C---------------------------------------------------------------------------------------------------------------------------------------------------------Q------------R---T-F--------------------------------------------CI--------------A----FA-----------------F----LSGEE---------------------------EG----D------------F------------------------------------------------------------------------------------------------------------------------------------------------------------T-----------------------------------------------------------------------------------------------------------------------------------------------------W-------------A------------L--------------------------------------QA----------------L---------------------------------R--SV-----------------Y-------EDH---------NI------GLP-------------------------------------------------------------------------------------------------------------------------------------------------------------------------------------------------------------------------------------------------------------------------------------------------------------------------------------------------------------------------------------------------------------------------------------------------------------------------------------------------------------------------------------------------------------------------------------------------------------------------------------------------------------------------------------------------S-----V------I-----------------------------------------------------------------------------------------------------------------------------------------------------------------------------------------------LT-------------D-----------------------R---C-L----AC---------M-----------------NAV--SS------------------------------------------------C------------F-----P----------------------------G---SA---------------------------L-------------------F-----------------------L-------------------CLW----------HI--N-------KA-----------------VQ--S-----YCRPAFTR-GK-----DNP--------------------QG---------------L------------GGESEEW--------------K---E----------------FF---N-----------------------FW----H--------E--------------------I--V---------------------------------------ASTT------------EDIYN----------------------------------------------------------------------------------------------------------------------------------------------------------------------------------------------------------------------------------------------------------------------------------------------------------------------------------------------------------------------------------------------------------E--R------LEK-----------------------------------------------------------------------------------------------------------------------------------------------------------------------------------------------------------------------------------------------------------------------------------------------------------------------------------FKK----RY-----I--------------------------------------------P----D-YI--------------------------------------------------------N-EVGYILETWL-------------------------------DLY-K--K-------------SF------------------V--KA-----W-------------------------------------V----N--THL-----H--------------------------F--EQ-YA--------------T-----S------------R-----------------------------V-E-------------------------------------------------------------------------------------------------------------------------------------------------------------------------------------------------------------------------------------------------------------------------------------------------------------------------------------------------------------------------------------------------------------------------------------------------------------------------------------------------------------------------------------------------------------------------------------------------------------------------------G---IHSLIK-----------------
>MuDR-4_SBi
VV-F--------D-S---T-----YR---MN--R-Y--------------------------------K----------------------------------MP-----F---------V-PF-------------------------V-------G------L-NH--------H---------------------------------------------------------------------------------------------------------------------------------------------------------R------------N---T-T--------------------------------------------VF--------------G----CG-----------------I----ICDER---------------------------AD----S------------Y------------------------------------------------------------------------------------------------------------------------------------------------------------I-----------------------------------------------------------------------------------------------------------------------------------------------------W-------------V------------L--------------------------------------QA----------------F---------------------------------L--KA-----------------M-------CQK---------K---------P-------------------------------------------------------------------------------------------------------------------------------------------------------------------------------------------------------------------------------------------------------------------------------------------------------------------------------------------------------------------------------------------------------------------------------------------------------------------------------------------------------------------------------------------------------------------------------------------------------------------------------------------------------------------------------------------------Q-----S------V-----------------------------------------------------------------------------------------------------------------------------------------------------------------------------------------------IT-------------D-----------------------G---D-Y----SM---------I-----------------KAI--RQ------------------------------------------------V------------L-----P----------------------------G---VS---------------------------H-------------------R-----------------------I-------------------CSW----------HV--E-------KN-----------------IL--K------------H-LH-----S-------------------------------------------------------------------------N---C----------------LD---G-----------------------FR----T--------L--------------------L--Y---------------------------------------YAS-------------SETFE----------------------------------------------------------------------------------------------------------------------------------------------------------------------------------------------------------------------------------------------------------------------------------------------------------------------------------------------------------------------------------------------------------A--R------WNA-----------------------------------------------------------------------------------------------------------------------------------------------------------------------------------------------------------------------------------------------------------------------------------------------------------------------------------FLS----EY-----E--TATN--------------------------------------R----E-WL--------------------------------------------------------A-MM---------------------------------------YKN-R--K-------------LW------------------A--AA-----F-------------------------------------Q----R--DKF-----F--------------------------L--GM-RS--------------N-----Q------------R-----------------------------S-E-------------------------------------------------------------------------------------------------------------------------------------------------------------------------------------------------------------------------------------------------------------------------------------------------------------------------------------------------------------------------------------------------------------------------------------------------------------------------------------------------------------------------------------------------------------------------------------------------------------------------------S---LNSSLH-----------------
>MuDR-8_ZM
VT-F--------D-T---T-----HK---TN--M-Y--------------------------------D----------------------------------KP-----L---------G-MF-------------------------V-------G------S-NH--------H---------------------------------------------------------------------------------------------------------------------------------------------------------L------------Q---C-T--------------------------------------------IF--------------G----FA-----------------L----LGDET---------------------------VD----T------------F------------------------------------------------------------------------------------------------------------------------------------------------------------E-----------------------------------------------------------------------------------------------------------------------------------------------------W-------------V------------F--------------------------------------NT----------------F---------------------------------K--TC-----------------M-------GCD---------G---------P-------------------------------------------------------------------------------------------------------------------------------------------------------------------------------------------------------------------------------------------------------------------------------------------------------------------------------------------------------------------------------------------------------------------------------------------------------------------------------------------------------------------------------------------------------------------------------------------------------------------------------------------------------------------------------------------------R-----V------M-----------------------------------------------------------------------------------------------------------------------------------------------------------------------------------------------LT-------------D-----------------------Q---D-P----AM---------P-----------------IAL--GR------------------------------------------------V------------F-----P----------------------------N---TI---------------------------H-------------------R-----------------------L-------------------CLW----------HV--Q-------NR-----------------YM--P------------H-LN-----ELY--------------------AR---------------F------------EDM------------------D---F----------------KT---R-----------------------FQ----S--------I--------------------I--H---------------------------------------HPLN------------EMEFE----------------------------------------------------------------------------------------------------------------------------------------------------------------------------------------------------------------------------------------------------------------------------------------------------------------------------------------------------------------------------------------------------------A--A------WQM-----------------------------------------------------------------------------------------------------------------------------------------------------------------------------------------------------------------------------------------------------------------------------------------------------------------------------------MLD----DF-----Q--LHE---------------------------------------N----N-TL--------------------------------------------------------A-RL---------------------------------------YEI-R--K-------------DW------------------V--PA-----F-------------------------------------F----K--GDY-----C--------------------------G--LM-VS--------------T-----Q------------R-----------------------------S-E-------------------------------------------------------------------------------------------------------------------------------------------------------------------------------------------------------------------------------------------------------------------------------------------------------------------------------------------------------------------------------------------------------------------------------------------------------------------------------------------------------------------------------------------------------------------------------------------------------------------------------S---MNKLVK-----------------
>MuDR-6_SBi
IF-F--------D-T---T-----FC---TN--R-Y--------------------------------N----------------------------------MP-----F---------A-PI-------------------------V-------G------I-NN--------H---------------------------------------------------------------------------------------------------------------------------------------------------------A------------Q---S-I--------------------------------------------LL--------------G----CA-----------------L----LPDET---------------------------TE----T------------F------------------------------------------------------------------------------------------------------------------------------------------------------------V-----------------------------------------------------------------------------------------------------------------------------------------------------W-------------V------------L--------------------------------------QT----------------L---------------------------------K--DA-----------------M-------GGI---------A---------P-------------------------------------------------------------------------------------------------------------------------------------------------------------------------------------------------------------------------------------------------------------------------------------------------------------------------------------------------------------------------------------------------------------------------------------------------------------------------------------------------------------------------------------------------------------------------------------------------------------------------------------------------------------------------------------------------T-----N------I-----------------------------------------------------------------------------------------------------------------------------------------------------------------------------------------------MT-------------D-----------------------Q---D-R----AM---------K-----------------AAI--AQ------------------------------------------------V------------F-----P----------------------------S---TT---------------------------H-------------------R-----------------------C-------------------CKF----------HV--V-------SK-----------------AC--E------------K-FG-----WLI--------------------RN---------------N------------P--------------------E---F----------------AD---E-----------------------FD----Y--------C--------------------I--N---------------------------------------FTES------------PEEFE----------------------------------------------------------------------------------------------------------------------------------------------------------------------------------------------------------------------------------------------------------------------------------------------------------------------------------------------------------------------------------------------------------T--L------WHN-----------------------------------------------------------------------------------------------------------------------------------------------------------------------------------------------------------------------------------------------------------------------------------------------------------------------------------IGV----KY-----D--MHS---------------------------------------N----D-HF--------------------------------------------------------Q-NM---------------------------------------SST-K--S-------------MW------------------A--PA-----Y-------------------------------------F----K--KCF-----F--------------------------P--FT-ST--------------T-----G------------R-----------------------------S-E-------------------------------------------------------------------------------------------------------------------------------------------------------------------------------------------------------------------------------------------------------------------------------------------------------------------------------------------------------------------------------------------------------------------------------------------------------------------------------------------------------------------------------------------------------------------------------------------------------------------------------S---MNALFK-----------------
>MuDR-5_OS
VS-F--------D-T---T-----YK---TN--R-Y--------------------------------D----------------------------------LP-----F---------A-PF-------------------------V-------G------I-TS--------H---------------------------------------------------------------------------------------------------------------------------------------------------------G------------D---N-C--------------------------------------------LF--------------G----YA-----------------F----LQDET---------------------------SE----T------------F------------------------------------------------------------------------------------------------------------------------------------------------------------Q-----------------------------------------------------------------------------------------------------------------------------------------------------W-------------L------------F--------------------------------------NT----------------F---------------------------------L--DC-----------------M-------GGK---------V---------P-------------------------------------------------------------------------------------------------------------------------------------------------------------------------------------------------------------------------------------------------------------------------------------------------------------------------------------------------------------------------------------------------------------------------------------------------------------------------------------------------------------------------------------------------------------------------------------------------------------------------------------------------------------------------------------------------A-----T------I-----------------------------------------------------------------------------------------------------------------------------------------------------------------------------------------------IT-------------D-----------------------Q---D-L----AM---------K-----------------AAI--AI------------------------------------------------V------------F-----P----------------------------D---TV---------------------------H-------------------R-----------------------N-------------------CLF----------HM--L-------SN-----------------AR--D------------K-TG-----RTF--------------------NS---------------E------------DE-------------------E---V----------------YK---D-----------------------FH----D--------I--------------------V--T---------------------------------------KSQT------------EAEFE----------------------------------------------------------------------------------------------------------------------------------------------------------------------------------------------------------------------------------------------------------------------------------------------------------------------------------------------------------------------------------------------------------Y--L------WKD-----------------------------------------------------------------------------------------------------------------------------------------------------------------------------------------------------------------------------------------------------------------------------------------------------------------------------------FIR----RN-----N--LYN---------------------------------------V----R-YF--------------------------------------------------------Q-LM---------------------------------------WVT-R--K-------------RW------------------A--PV-----Y-------------------------------------F----K--SNW-----C--------------------------P--LI-QT--------------T-----A------------R-----------------------------S-E-------------------------------------------------------------------------------------------------------------------------------------------------------------------------------------------------------------------------------------------------------------------------------------------------------------------------------------------------------------------------------------------------------------------------------------------------------------------------------------------------------------------------------------------------------------------------------------------------------------------------------G---TNSRYK-----------------
>Jittery
VS-V--------D-A---T-----YS---TN--Q-Y--------------------------------N----------------------------------MR-----F---------A-PF-------------------------T-------G------V-NH--------H---------------------------------------------------------------------------------------------------------------------------------------------------------M------------Q---R-V--------------------------------------------FF--------------G----AA-----------------F----LANEK---------------------------IE----S------------Y------------------------------------------------------------------------------------------------------------------------------------------------------------E-----------------------------------------------------------------------------------------------------------------------------------------------------W-------------L------------F--------------------------------------RT----------------F---------------------------------L--VA-----------------M-------GGK---------A---------P-------------------------------------------------------------------------------------------------------------------------------------------------------------------------------------------------------------------------------------------------------------------------------------------------------------------------------------------------------------------------------------------------------------------------------------------------------------------------------------------------------------------------------------------------------------------------------------------------------------------------------------------------------------------------------------------------R-----L------I-----------------------------------------------------------------------------------------------------------------------------------------------------------------------------------------------IT-------------D-----------------------E---D-A----SI---------K-----------------SAI--RT------------------------------------------------T------------L-----P----------------------------D---TI---------------------------H-------------------R-----------------------L-------------------CMW----------HI--M-------EK-----------------VS--E------------K-VG-----HPT--------------------SH---------------D------------K--------------------E---F----------------WD---A-----------------------LN----T--------C--------------------V--W---------------------------------------GSET------------PEEFE----------------------------------------------------------------------------------------------------------------------------------------------------------------------------------------------------------------------------------------------------------------------------------------------------------------------------------------------------------------------------------------------------------M--R------WNA-----------------------------------------------------------------------------------------------------------------------------------------------------------------------------------------------------------------------------------------------------------------------------------------------------------------------------------LMD----AY-----G--LES---------------------------------------N----E-WL--------------------------------------------------------A-NR---------------------------------------YKI-R--E-------------SW------------------I--PA-----F-------------------------------------F----MD-TPL-----A--------------------------G--VL-RT--------------T-----S------------R-----------------------------S-E-------------------------------------------------------------------------------------------------------------------------------------------------------------------------------------------------------------------------------------------------------------------------------------------------------------------------------------------------------------------------------------------------------------------------------------------------------------------------------------------------------------------------------------------------------------------------------------------------------------------------------S---ANSFFN-----------------
>MUMET1
VS-L--------D-T---T-----YC---TN--Y-A--------------------------------N----------------------------------RP-----L---------A-FF-------------------------S-------G------F-NH--------Y---------------------------------------------------------------------------------------------------------------------------------------------------------R------------G---S-V--------------------------------------------IF--------------G----AA-----------------L----MYDET---------------------------SE----S------------F------------------------------------------------------------------------------------------------------------------------------------------------------------R-----------------------------------------------------------------------------------------------------------------------------------------------------W-------------L------------F--------------------------------------DT----------------F---------------------------------L--QA-----------------H-------NNK---------K---------P-------------------------------------------------------------------------------------------------------------------------------------------------------------------------------------------------------------------------------------------------------------------------------------------------------------------------------------------------------------------------------------------------------------------------------------------------------------------------------------------------------------------------------------------------------------------------------------------------------------------------------------------------------------------------------------------------K-----T------I-----------------------------------------------------------------------------------------------------------------------------------------------------------------------------------------------FT-------------D-----------------------Q---D-Q----AM---------A-----------------RAV--AD------------------------------------------------V------------M-----P----------------------------E---TH---------------------------H-------------------G-----------------------L-------------------CTW----------HL--L-------QN-----------------GV--K------------H-LG-----NMM--------------------KG---------------G------------S--------------------S---L----------------LS---D-----------------------IK----K--------C--------------------M--Y---------------------------------------DIDI------------EANFE----------------------------------------------------------------------------------------------------------------------------------------------------------------------------------------------------------------------------------------------------------------------------------------------------------------------------------------------------------------------------------------------------------K--L------WFD-----------------------------------------------------------------------------------------------------------------------------------------------------------------------------------------------------------------------------------------------------------------------------------------------------------------------------------MIH----KF-----N--IHD---------------------------------------K----S-WI--------------------------------------------------------I-ST---------------------------------------YEL-K--K-------------KW------------------A--SC-----Y-------------------------------------M----K--GVL-----T--------------------------L--GM-RS--------------T-----Q------------V-----------------------------S-E-------------------------------------------------------------------------------------------------------------------------------------------------------------------------------------------------------------------------------------------------------------------------------------------------------------------------------------------------------------------------------------------------------------------------------------------------------------------------------------------------------------------------------------------------------------------------------------------------------------------------------S---LNAHFK-----------------
>MUJITOS2
VS-F--------D-T---T-----FD---TN--K-C--------------------------------E----------------------------------MP-----F---------A-PL-------------------------L-------G------T-NH--------H---------------------------------------------------------------------------------------------------------------------------------------------------------K------------Q---T-I--------------------------------------------IF--------------G----AA-----------------L----LFNQT---------------------------IE----S------------F------------------------------------------------------------------------------------------------------------------------------------------------------------V-----------------------------------------------------------------------------------------------------------------------------------------------------W-------------L------------F--------------------------------------ET----------------F---------------------------------L--TA-----------------M-------SGK---------H---------P-------------------------------------------------------------------------------------------------------------------------------------------------------------------------------------------------------------------------------------------------------------------------------------------------------------------------------------------------------------------------------------------------------------------------------------------------------------------------------------------------------------------------------------------------------------------------------------------------------------------------------------------------------------------------------------------------S-----T------I-----------------------------------------------------------------------------------------------------------------------------------------------------------------------------------------------FT-------------D-----------------------Q---D-A----AM---------A-----------------AAI--AF------------------------------------------------V------------F-----R----------------------------N---TS---------------------------H-------------------R-----------------------L-------------------CLW----------HI--Y-------LN-----------------GG--K------------N-LS-----HVI--------------------HK---------------H------------PN-------------------K---F----------------LA---D-----------------------FK----R--------C--------------------V--Y---------------------------------------EDRS------------EYYFN----------------------------------------------------------------------------------------------------------------------------------------------------------------------------------------------------------------------------------------------------------------------------------------------------------------------------------------------------------------------------------------------------------K--M------WHE-----------------------------------------------------------------------------------------------------------------------------------------------------------------------------------------------------------------------------------------------------------------------------------------------------------------------------------LLS----EY-----N--LED---------------------------------------N----K-WI--------------------------------------------------------S-NL---------------------------------------YKL-R--E-------------KW------------------A---I-----V-------------------------------------F----R--NSF-----T--------------------------A--DI-TS--------------T-----Q------------R-----------------------------S-E-------------------------------------------------------------------------------------------------------------------------------------------------------------------------------------------------------------------------------------------------------------------------------------------------------------------------------------------------------------------------------------------------------------------------------------------------------------------------------------------------------------------------------------------------------------------------------------------------------------------------------G---MNNVYK-----------------
>MULE-1_CapOwc
LF-L--------D-S---T-----FS---VN--R-Y--------------------------------D----------------------------------WA-----T---------T-AL-------------------------V-------A------A-DE--------S---------------------------------------------------------------------------------------------------------------------------------------------------------G------------A---G-V--------------------------------------------VP--------------L----AF-----------------M----ISDRD---------------------------RE----H------------E------------------------------------------------------------------------------------------------------------------------------------------------------------Y-----------------------------------------------------------------------------------------------------------------------------------------------------A-------------R------------F--------------------------------------LS----------------E---------------------------------V--KH-----------------A-------VGE---------A-------FNP-------------------------------------------------------------------------------------------------------------------------------------------------------------------------------------------------------------------------------------------------------------------------------------------------------------------------------------------------------------------------------------------------------------------------------------------------------------------------------------------------------------------------------------------------------------------------------------------------------------------------------------------------------------------------------------------------V-----R------I-----------------------------------------------------------------------------------------------------------------------------------------------------------------------------------------------VI-------------D-----------------------K---C-G----AE---------R-----------------NCI--NQ------------------------------------------------A------------V-----P----------------------------G---VQ---------------------------V-------------------A-----------------------T-------------------CWF----------HV--C-------QA-----------------VE--R-----------------------------------------------------------------------------QYPGRL----------DLL---S----------------CM---A-----------------------KM----R--------Y--------------------A--R---------------------------------------NAQEL-----------KDASN-------------------------------------------------------------------------------------------------------------------------------------------------------------------------------------------------------------------------------------------------------------------------------------------------------------------------------------------------------------------------------------------------------------S------LLN-----------------------------------------------------------------------------------------------------------------------------------------------------------------------------------------------------------------------------------------------------------------------------------------------------------------------------------AAG----EF-----Q--GYFL--------------------------------------S----Q-WL--------------------------------------------------------N------------------------------------------ERD-I--K-------------TW------------------T---L-----F-------------------------------------H----L-------------------------------------------------------------------------------------------------------------------------------------------------------------------------------------------------------------------------------------------------------------------------------------------------------------------------------------------------------------------------------------------------------------------------------------------------------------------------------------------------------------------------------------------------------------------------------------------------------------------------------------------------------------------------------------------------------------------------------------------------------------------------
>Rehavkus-3_TC
LY-F--------D-A---T-----GS---VV--R-N--------------------------------Q----------------------------------SDPKSTVY---------Y-YA-G-----------------------V-------V------V-TK--------N---------------------------------------------------------------------------------------------------------------------------------------------------------H------------R---V-C--------------------------------------------PV--------------L----EM-----------------V----SSEHA---------------------------TN----N------------I------------------------------------------------------------------------------------------------------------------------------------------------------------Q-----------------------------------------------------------------------------------------------------------------------------------------------------D-------------L------------F--------------------------------------VR----------------F---------------------------------INFCK-----------------E-------SSM---------SN------IPF-------------------------------------------------------------------------------------------------------------------------------------------------------------------------------------------------------------------------------------------------------------------------------------------------------------------------------------------------------------------------------------------------------------------------------------------------------------------------------------------------------------------------------------------------------------------------------------------------------------------------------------------------------------------------------------------------E-----T------V-----------------------------------------------------------------------------------------------------------------------------------------------------------------------------------------------VT-------------D-----------------------F---S-F----AN---------I-----------------HAV--CL------------------------------------------------S------------F-----NEMTLNQYLSTCFDLAIHHKSV--P--KKI---KI---------------------------I-------------------R-----------------------L-------------------CAA----------HF--M-------KN-----------------IC--THLNEFVGQSKKSH-HK-----SFI--------------------KE---------------L------------IACAFNLT-----------------T----------------FE---D-----------------------VK----F--------W--------------------F--E---------------------------------------NACIILM---------YETYN----------------------------------------------------------------------------------------------------------------------------------------------------------------------------------------------------------------------------------------------------------------------------------------------------------------------------------------------------------------------------------------------------------D--A------VQI-----------------------------------------------------------------------------------------------------------------------------------------------------------------------------------------------------------------------------------------------------------------------------------------------------------------------------------ALH----NI-----S--SIANSLSTNLTKNIGDDDFGIDHSVSVSEDFISHTKLRKNS-P----F-YK--------------------------------------------------------E-FL------KIFNAVVAKEEKHNNSNIYCCKEFMNYILDRYIPFL----P-------------MW------------------T---L-----I-------------------------------------I----H---TK-----H--------------------------S--ER-VT--------------N-----N------------A-----------------------------I-E-------------------------------------------------------------------------------------------------------------------------------------------------------------------------------------------------------------------------------------------------------------------------------------------------------------------------------------------------------------------------------------------------------------------------------------------------------------------------------------------------------------------------------------------------------------------------------------------------------------------------------R---YFGILK-----------------
>Rehavkus-1_HR
IH-L--------D-S---T-----GS---VV--R-R--------------------------------L----------------------------------HSKQTIYL---------Y-SA-V-----------------------V-------G------L-D-------------------------------------------------------------------------------------------------------------------------------------------------------------------A------------G---Y-A--------------------------------------------QI--------------F----DF-----------------I----SDRHD---------------------------TA----S------------V------------------------------------------------------------------------------------------------------------------------------------------------------------A-----------------------------------------------------------------------------------------------------------------------------------------------------Y-------------H------------L--------------------------------------IN----------------F---------------------------------KRYVI-----------------K-------KVN---------AW------PIF-------------------------------------------------------------------------------------------------------------------------------------------------------------------------------------------------------------------------------------------------------------------------------------------------------------------------------------------------------------------------------------------------------------------------------------------------------------------------------------------------------------------------------------------------------------------------------------------------------------------------------------------------------------------------------------------------M-----N------V-----------------------------------------------------------------------------------------------------------------------------------------------------------------------------------------------VT-------------D-----------------------H---S-M----AM---------I-----------------NAV--LT------------------------------------------------G------------W-----IGVDLRGYLAMAFKWCISECV---P--KNQ---IM---------------------------I-------------------K-----------------------L-------------------CCA----------HF--F-------KN-----------------IV--RFVKKNFSTKEVVK-FY-----INA--------------------FS---------------V------------ILQAKSYRR----------MIN---L----------------IT---S-----------------------FF----H--------I--------------------T--C---------------------------------------SLKKTPSLNSHFDEFHESTIN----------------------------------------------------------------------------------------------------------------------------------------------------------------------------------------------------------------------------------------------------------------------------------------------------------------------------------------------------------------------------------------------------------EVSH------YDL-----------------------------------------------------------------------------------------------------------------------------------------------------------------------------------------------------------------------------------------------------------------------------------------------------------------------------------IEH----VY-----D--DDDNEVNELETIYESSPFYRKGLQIL----------------E----H-VN--------------------------------------------------------D-QL------------RLVNDEQTEPNEYCNKTFAKLVLKKYISIL----P-------------LW------------------T---V-----L-------------------------------------L--------NK-----N--------------------------G--ER-TS--------------N-----S------------K-----------------------------V-E-------------------------------------------------------------------------------------------------------------------------------------------------------------------------------------------------------------------------------------------------------------------------------------------------------------------------------------------------------------------------------------------------------------------------------------------------------------------------------------------------------------------------------------------------------------------------------------------------------------------------------N---CFRFIK-----------------
>Rehavkus-1_TC
LH-L--------D-A---T-----GSV--VH--S-P--------------------------------P----------------------------------ETKKRVYY---------Y-AG-V-----------------------V-------H------I-KD--------K---------------------------------------------------------------------------------------------------------------------------------------------------------E------------L---V-C--------------------------------------------PV--------------F----EM-----------------I----TSEHD---------------------------GY----S------------I------------------------------------------------------------------------------------------------------------------------------------------------------------G-----------------------------------------------------------------------------------------------------------------------------------------------------S-------------W------------LQ-------------------------------------AF----------------E---------------------------------SFIVK-----------------S-------KQL---------KW------SIF-------------------------------------------------------------------------------------------------------------------------------------------------------------------------------------------------------------------------------------------------------------------------------------------------------------------------------------------------------------------------------------------------------------------------------------------------------------------------------------------------------------------------------------------------------------------------------------------------------------------------------------------------------------------------------------------------S-----Y------V-----------------------------------------------------------------------------------------------------------------------------------------------------------------------------------------------VT-------------D-----------------------F---S-F----AF---------I-----------------NAI--TT------------------------------------------------Q------------W-----NKMDDISVYLNIVYDYITSETTVRP----K---IT---------------------------L-------------------K-----------------------L-------------------CCA----------HF--M-------KL-----------------IT--N--DINK-ICGSNK-TQ-----KKF--------------------FK---------------H------------SIAAVFMKT----------SLP---E----------------VE---K-----------------------WF----K--------K--------------------M--V---------------------------------------LITSKEFLDLDGKL--SNVIS----------------------------------------------------------------------------------------------------------------------------------------------------------------------------------------------------------------------------------------------------------------------------------------------------------------------------------------------------------------------------------------------------------K--M------FDT-----------------------------------------------------------------------------------------------------------------------------------------------------------------------------------------------------------------------------------------------------------------------------------------------------------------------------------LNN----SK-----D--LEDIDEETETETEDTEIPHTLYQKSKFY--------------R----H-FF--------------------------------------------------------K-IC------EQDKKMINSAIDSDNINIFYNPLILDLILKKYLPIL----P-------------LW------------------S--NI-----Y-------------------------------------P----NLRDRD-----S--------------------------I--GR-FS--------------N-----A------------P-----------------------------V-E-------------------------------------------------------------------------------------------------------------------------------------------------------------------------------------------------------------------------------------------------------------------------------------------------------------------------------------------------------------------------------------------------------------------------------------------------------------------------------------------------------------------------------------------------------------------------------------------------------------------------------N---WFCQVK-----------------
>Rehavkus-2_NVi
LS-L--------D-A---T-----GSVA-LK--I-K--------------------------------R----------------------------------PDGESADI---------F-LT-V-----------------------L-------S------T-YI--------K---------------------------------------------------------------------------------------------------------------------------------------------------------S------------M---I-V--------------------------------------------PV--------------A----QV-----------------L----SEKND---------------------------TN----F------------L------------------------------------------------------------------------------------------------------------------------------------------------------------S-----------------------------------------------------------------------------------------------------------------------------------------------------Y-------------W------------L--------------------------------------LE----------------W---------------------------------R--KS-----------------G-------AKI---------P-----------------------------------------------------------------------------------------------------------------------------------------------------------------------------------------------------------------------------------------------------------------------------------------------------------------------------------------------------------------------------------------------------------------------------------------------------------------------------------------------------------------------------------------------------------------------------------------------------------------------------------------------------------------------------------------------------------E-----F------I-----------------------------------------------------------------------------------------------------------------------------------------------------------------------------------------------VT-------------D-----------------------M---G-K----GI---------Q-----------------NSV--CL------------------------------------------------S------------F-----NTMNFSKYNDECLKILLNAQYKIEL----N---TQ---------------------------L-------------------R-----------------------T-------------------DVA----------HL--V-------HA-----------------VT--KWPCFSSDKPKVKE-LF-----KRC--------------------VG---------------F------------MTGIDNLKN----------FSE---F----------------LV---A-----------------------VF----I--------V--------------------S--N---------------------------------------SKNN------------DDNCQ----------------------------------------------------------------------------------------------------------------------------------------------------------------------------------------------------------------------------------------------------------------------------------------------------------------------------------------------------------------------------------------------------------K--A------LKY-----------------------------------------------------------------------------------------------------------------------------------------------------------------------------------------------------------------------------------------------------------------------------------------------------------------------------------LIE----RI-----Q--TYKFNANVTEKLELLDQKETLDIFADIEEFNTKSNQRLT---R----K-YV--------------------------------------------------------D-ELKVKPIKNKSDNKSDNSSDFNIQNNDYYLPNFAERLSILCAEF----P-------------CW------------------T--KV-----M-------------------------------------N----VY-FDN-----S--------------------------E--DV-AT--------------S-----A------------R-----------------------------A-E-------------------------------------------------------------------------------------------------------------------------------------------------------------------------------------------------------------------------------------------------------------------------------------------------------------------------------------------------------------------------------------------------------------------------------------------------------------------------------------------------------------------------------------------------------------------------------------------------------------------------------S---YFSDYK-----------------
>Rehavkus-1_DY
IS-V--------D-A---T-----GSVV-LP--I-Q--------------------------------K----------------------------------PNGDSSYV---------F-LY-Q-----------------------I-------V------M-EG--------D---------------------------------------------------------------------------------------------------------------------------------------------------------D------------S---I-F--------------------------------------------PV--------------F----QM-----------------L----SAKHD---------------------------TA----S------------I------------------------------------------------------------------------------------------------------------------------------------------------------------Q-----------------------------------------------------------------------------------------------------------------------------------------------------F-------------W------------L--------------------------------------SR----------------F---------------------------------I--SK-----------------S-------GHF---------P-----------------------------------------------------------------------------------------------------------------------------------------------------------------------------------------------------------------------------------------------------------------------------------------------------------------------------------------------------------------------------------------------------------------------------------------------------------------------------------------------------------------------------------------------------------------------------------------------------------------------------------------------------------------------------------------------------------L-----E------V-----------------------------------------------------------------------------------------------------------------------------------------------------------------------------------------------VS-------------D-----------------------F---S-L----AL---------L-----------------NGI--SL------------------------------------------------S------------F-----NECRIKTYIQKCFQSLLTDERTDLP----P---CF---------------------------I-------------------R-----------------------L-------------------DIA----------HL--I-------KM-----------------IC--RKNVFKGKLPNIKD-FY-----VRC--------------------IG---------------L------------ATTCETKDC----------FAE---T----------------IK---S-----------------------VL----I--------V--------------------A--L---------------------------------------SQSSGEDEKGHFLSSYRNERN----------------------------------------------------------------------------------------------------------------------------------------------------------------------------------------------------------------------------------------------------------------------------------------------------------------------------------------------------------------------------------------------------------LLTR------IAT-----------------------------------------------------------------------------------------------------------------------------------------------------------------------------------------------------------------------------------------------------------------------------------------------------------------------------------FAA----QD-----H--DEKHEENFIPEDQEEVDEDV----------------------S----E-FV--------------------------------------------------------L-NI-----KNAAEEEALKCNSVRCRPNPYFLPDLMSPLLKLCKYF----V-------------LW------------------T--NV-----M-------------------------------------K----EK-FCS-----K--------------------------Y--DV-GS--------------S-----A------------L-----------------------------V-E-------------------------------------------------------------------------------------------------------------------------------------------------------------------------------------------------------------------------------------------------------------------------------------------------------------------------------------------------------------------------------------------------------------------------------------------------------------------------------------------------------------------------------------------------------------------------------------------------------------------------------A---YFKDLK-----------------
>Rehavkus1_AP
II-I--------D-A---T-----GSLIKNF--K-K--------------------------------F----------------------------------GMNKTKTI---------Y-LYEAL----------------------V-------Y------D-ES--------K---------------------------------------------------------------------------------------------------------------------------------------------------------L------------H---S-F--------------------------------------------TV--------------S----NM-----------------I----SERHT---------------------------TL----A------------I------------------------------------------------------------------------------------------------------------------------------------------------------------Y-----------------------------------------------------------------------------------------------------------------------------------------------------N-------------W------------L--------------------------------------AN----------------W---------------------------------L--NF-----------------N-------VPS---------P-----------------------------------------------------------------------------------------------------------------------------------------------------------------------------------------------------------------------------------------------------------------------------------------------------------------------------------------------------------------------------------------------------------------------------------------------------------------------------------------------------------------------------------------------------------------------------------------------------------------------------------------------------------------------------------------------------------R-----E------T-----------------------------------------------------------------------------------------------------------------------------------------------------------------------------------------------VC-------------D-----------------------Q---S-M----AL---------L-----------------SAC--VK------------------------------------------------C------------F-----TQYSSLKQYIRVCAKLALGKLSPDPIWLLN---CF---------------------------I-------------------R-----------------------T-------------------DVA----------HF--I-------KL-----------------VS--KWVPLKNTQGRVKE-VI-----LRS--------------------IG---------------V------------IIKNQSISE----------IYS---I----------------VL---S-----------------------LF----V--------V--------------------L--T---------------------------------------NESDGINAETGRDTPCEYHKK----------------------------------------------------------------------------------------------------------------------------------------------------------------------------------------------------------------------------------------------------------------------------------------------------------------------------------------------------------------------------------------------------------KIII------TST-----------------------------------------------------------------------------------------------------------------------------------------------------------------------------------------------------------------------------------------------------------------------------------------------------------------------------------GFV----NY-----E--EWYNE--VFSTVDSEEEIRDFIEEDETKNIDLDND------KN----S-F---------------------------------------------------------Q-SW-----AEEIFEKSKEYIEEGNGINVMYLPK-LVPLIIKCMHF-L--P-------------LW------------------S--GF-----M-------------------------------------I----PI-FKY-----G--------------------------K--LT-AS--------------S-----A------------G-----------------------------V-E-------------------------------------------------------------------------------------------------------------------------------------------------------------------------------------------------------------------------------------------------------------------------------------------------------------------------------------------------------------------------------------------------------------------------------------------------------------------------------------------------------------------------------------------------------------------------------------------------------------------------------S---SFKKLK-----------------
>tr-A0A162TGC4-A0A162TGC4_PHYB8_Phycomyces_blakesleeanus_strain_ATCC_8743b
FC-M--------N-A---T-----YS---IT--Q-R--------------------------------S----------------------------------DD-----I---------L-YTIV-----------------------I-------R------N-EE--------L---------------------------------------------------------------------------------------------------------------------------------------------------------D------------R---G-F--------------------------------------------PC--------------A----YM-----------------L----TNDHS---------------------------LG----P------------I------------------------------------------------------------------------------------------------------------------------------------------------------------V-----------------------------------------------------------------------------------------------------------------------------------------------------Q-------------W------------L--------------------------------------KH----------------L---------------------------------K--DN-----------------Q-------LVV---------N---------P-------------------------------------------------------------------------------------------------------------------------------------------------------------------------------------------------------------------------------------------------------------------------------------------------------------------------------------------------------------------------------------------------------------------------------------------------------------------------------------------------------------------------------------------------------------------------------------------------------------------------------------------------------------------------------------------------W-----Q------F-----------------------------------------------------------------------------------------------------------------------------------------------------------------------------------------------TI-------------D-----------------------C---S-D----AE---------T-----------------NAL--MA------------------------------------------------I------------F-----PG-------------------------------CQ---------------------------I-------------------Q-----------------------Y-------------------CLF----------HV--S-------QA-----------------WY--R--------RLNLK-VK-----T-G--------------------NT---------------A------------AQNRL--------------VRG---E----------------MM---A-----------------------FL----K--------H--------------------I--I---------------------------------------YEEH------------IVVFL----------------------------------------------------------------------------------------------------------------------------------------------------------------------------------------------------------------------------------------------------------------------------------------------------------------------------------------------------------------------------------------------------------DKIA------N-------------------------------------------------------------------------------------------------------------------------------------------------------------------------------------------------------------------------------------------------------------------------------------------------------------------------------------FIG----RY-----Q--QSQPDF------------------------------------V----Q-YF--------------------------------------------------------E-TNWCT------------------------------------MTK-Y--C-------------VW------------------S--RA-----F-------------------------------------H----Q---LE-----F--------------------------S--HM-LT--------------N-----N------------Y-----------------------------I-D-------------------------------------------------------------------------------------------------------------------------------------------------------------------------------------------------------------------------------------------------------------------------------------------------------------------------------------------------------------------------------------------------------------------------------------------------------------------------------------------------------------------------------------------------------------------------------------------------------------------------------S---WHNQLK-----------------
>tr-A0A162ZQA3-A0A162ZQA3_PHYB8_Phycomyces_blakesleeanus_strain_ATCC_8743b
FC-M--------D-A---T-----YS---IT--Q-R--------------------------------S----------------------------------DD-----I---------L-YTIV-----------------------I-------R------N-EE--------L---------------------------------------------------------------------------------------------------------------------------------------------------------D------------R---G-F--------------------------------------------PC--------------A----YM-----------------L----TNDHS---------------------------LG----P------------I------------------------------------------------------------------------------------------------------------------------------------------------------------V-----------------------------------------------------------------------------------------------------------------------------------------------------Q-------------W------------L--------------------------------------KH----------------L---------------------------------K--DN-----------------Q-------LVV---------N---------P-------------------------------------------------------------------------------------------------------------------------------------------------------------------------------------------------------------------------------------------------------------------------------------------------------------------------------------------------------------------------------------------------------------------------------------------------------------------------------------------------------------------------------------------------------------------------------------------------------------------------------------------------------------------------------------------------W-----Q------F-----------------------------------------------------------------------------------------------------------------------------------------------------------------------------------------------TI-------------D-----------------------C---S-D----AE---------T-----------------NAL--MT------------------------------------------------I------------F-----PG-------------------------------CQ---------------------------I-------------------Q-----------------------Y-------------------CLF----------HV--S-------QA-----------------WY--R--------RLNLK-VK-----T-G--------------------NT---------------A------------AQNRL--------------VRG---E----------------MM---A-----------------------FL----K--------H--------------------I--I---------------------------------------YEEH------------IVVFL----------------------------------------------------------------------------------------------------------------------------------------------------------------------------------------------------------------------------------------------------------------------------------------------------------------------------------------------------------------------------------------------------------DKIA------N-------------------------------------------------------------------------------------------------------------------------------------------------------------------------------------------------------------------------------------------------------------------------------------------------------------------------------------FIG----RY-----Q--QSQPDF------------------------------------V----Q-YF--------------------------------------------------------E-TNWCT------------------------------------MTK-Y--C-------------VW------------------S--RA-----F-------------------------------------H----Q---LE-----F--------------------------S--HM-LT--------------N-----N------------Y-----------------------------I-N-------------------------------------------------------------------------------------------------------------------------------------------------------------------------------------------------------------------------------------------------------------------------------------------------------------------------------------------------------------------------------------------------------------------------------------------------------------------------------------------------------------------------------------------------------------------------------------------------------------------------------S---WHNQLK-----------------
>tr-I1BKS0-I1BKS0_RHIO9_Rhizopus_delemar_strain_RA_99-880
LC-L--------D-V---A-----HG---IS--S-N--------------------------------L----------------------------------SD-----I---------L-YTLI-----------------------I-------R------D-DS--------I---------------------------------------------------------------------------------------------------------------------------------------------------------G------------R---G-W--------------------------------------------PV--------------A----YM-----------------V----TNDRS---------------------------TG----S------------I------------------------------------------------------------------------------------------------------------------------------------------------------------V-----------------------------------------------------------------------------------------------------------------------------------------------------E-------------W------------L--------------------------------------QH----------------L---------------------------------R--NS-----------------G-------LLV---------D---------P-------------------------------------------------------------------------------------------------------------------------------------------------------------------------------------------------------------------------------------------------------------------------------------------------------------------------------------------------------------------------------------------------------------------------------------------------------------------------------------------------------------------------------------------------------------------------------------------------------------------------------------------------------------------------------------------------E-----Q------F-----------------------------------------------------------------------------------------------------------------------------------------------------------------------------------------------TI-------------D-----------------------C---Y-Q----SE---------V-----------------NAI--TR------------------------------------------------I------------F-----NPN--------------------------R---TK---------------------------I-------------------Q-----------------------F-------------------CVF----------HV--T-------QA-----------------WN--K--------HLA-L-VS-----VP-------------------------------------------------------------------------------------------------------------------------------------------------------------------------------------------------------------------------------------------------------------------------------------------------------------------------------------------------------------------------------------------------------------------------------------------------------------------------------------------------------------------------------------------------------------------------------------------------------------------------------------------------------------------------------------------------------------------------------------------------------------------------------------------------------------------------------------------------------------------------------------------------------------------------------------------------------------------------------------------------------------------------------------------------------------------------------------------------------------------------CT------------------------------------EDK-V--K-------------VW------------------S--RS-----F-------------------------------------K----D---RQ-----Y--------------------------S--HM-PT--------------N-----N------------Y-----------------------------I-E-------------------------------------------------------------------------------------------------------------------------------------------------------------------------------------------------------------------------------------------------------------------------------------------------------------------------------------------------------------------------------------------------------------------------------------------------------------------------------------------------------------------------------------------------------------------------------------------------------------------------------P---WHSQLK-----------------
>tr-I1CPN6-I1CPN6_RHIO9_Rhizopus_delemar_strain_RA_99-880
FC-L--------D-A---T-----HS---IS--S-N--------------------------------L----------------------------------SA-----I---------V-YTLI-----------------------I-------R------D-DS--------I---------------------------------------------------------------------------------------------------------------------------------------------------------G------------R---G-W--------------------------------------------PV--------------D----YM-----------------I----TNDRS---------------------------TG----P------------I------------------------------------------------------------------------------------------------------------------------------------------------------------V-----------------------------------------------------------------------------------------------------------------------------------------------------E-------------W------------L--------------------------------------QH----------------L---------------------------------R--NS-----------------G-------LLV---------D---------P-------------------------------------------------------------------------------------------------------------------------------------------------------------------------------------------------------------------------------------------------------------------------------------------------------------------------------------------------------------------------------------------------------------------------------------------------------------------------------------------------------------------------------------------------------------------------------------------------------------------------------------------------------------------------------------------------E-----Q------F-----------------------------------------------------------------------------------------------------------------------------------------------------------------------------------------------TI-------------D-----------------------C---C-Q----SE---------V-----------------NAI--TR------------------------------------------------I------------F-----NPN--------------------------R---TK---------------------------I-------------------Q-----------------------F-------------------CVF----------HV--T-------QA-----------------WN--K--------HLV-L-VS-----VPG--------------------NT---------------P------------GENRS--------------LRG---E----------------MM---R-----------------------YL----Q--------K--------------------I--V---------------------------------------YEEG------------KDQFL----------------------------------------------------------------------------------------------------------------------------------------------------------------------------------------------------------------------------------------------------------------------------------------------------------------------------------------------------------------------------------------------------------QMVT------A--------------------------------------------------------------------------------------------------------------------------------------------------------------------------------------------------------------------------------------------------------------------------------------------------------------------------------------FQ----LK-----Y--ADQSKF------------------------------------M----D-YF--------------------------------------------------------T-RSWCT------------------------------------EDK-M--K-------------VW------------------S--RS-----F-------------------------------------K----D---RQ-----Y--------------------------S--HM-LT--------------N-----N------------Y-----------------------------I-E-------------------------------------------------------------------------------------------------------------------------------------------------------------------------------------------------------------------------------------------------------------------------------------------------------------------------------------------------------------------------------------------------------------------------------------------------------------------------------------------------------------------------------------------------------------------------------------------------------------------------------S---WHNQLK-----------------
>tr-I1BH19-I1BH19_RHIO9_Rhizopus_delemar_strain_RA_99-880
FC-L--------D-A---T-----HG---IS--S-N--------------------------------L----------------------------------SD-----I---------L-YTLI-----------------------I-------R------D-DS--------I---------------------------------------------------------------------------------------------------------------------------------------------------------G------------R---G-W--------------------------------------------PV--------------A----YM-----------------I----TNDRS---------------------------TG----P------------I------------------------------------------------------------------------------------------------------------------------------------------------------------V-----------------------------------------------------------------------------------------------------------------------------------------------------E-------------W------------L--------------------------------------QH----------------L---------------------------------R--NP-----------------G-------LLV---------D---------P-------------------------------------------------------------------------------------------------------------------------------------------------------------------------------------------------------------------------------------------------------------------------------------------------------------------------------------------------------------------------------------------------------------------------------------------------------------------------------------------------------------------------------------------------------------------------------------------------------------------------------------------------------------------------------------------------K-----Q------F-----------------------------------------------------------------------------------------------------------------------------------------------------------------------------------------------TI-------------D-----------------------C---C-Q----SE---------V-----------------NAI--TR------------------------------------------------I------------F-----NPN--------------------------R---TK---------------------------I-------------------Q-----------------------F-------------------CVF----------HV--T-------QA-----------------WN--K--------HLA-S-VS-----VPG--------------------NT---------------P------------GENRS--------------LRG---E----------------MM---R-----------------------YL----Q--------K--------------------I--V---------------------------------------YEED------------KDQFL----------------------------------------------------------------------------------------------------------------------------------------------------------------------------------------------------------------------------------------------------------------------------------------------------------------------------------------------------------------------------------------------------------QMVT------A--------------------------------------------------------------------------------------------------------------------------------------------------------------------------------------------------------------------------------------------------------------------------------------------------------------------------------------FQ----LV-----Y--ADQSKF------------------------------------M----D-YF--------------------------------------------------------T-RNWCT------------------------------------EDK-M--K-------------VW------------------S--RS-----F-------------------------------------K----D---RQ-----Y--------------------------S--HM-LT--------------N-----N------------Y-----------------------------I-E-------------------------------------------------------------------------------------------------------------------------------------------------------------------------------------------------------------------------------------------------------------------------------------------------------------------------------------------------------------------------------------------------------------------------------------------------------------------------------------------------------------------------------------------------------------------------------------------------------------------------------S---WHNQLK-----------------
>tr-A0A167LTJ3-A0A167LTJ3_PHYB8_Phycomyces_blakesleeanus_strain_ATCC_8743b
FC-L--------D-A---T-----HA---IS--S-N--------------------------------V----------------------------------NE-----I---------L-YTLL-----------------------V-------R------D-KD--------I---------------------------------------------------------------------------------------------------------------------------------------------------------G------------R---G-W--------------------------------------------PV--------------A----FM-----------------V----TNDRG---------------------------VS----P------------I------------------------------------------------------------------------------------------------------------------------------------------------------------V-----------------------------------------------------------------------------------------------------------------------------------------------------Q-------------W------------L--------------------------------------QF----------------L---------------------------------K--RS-----------------F-------LLF---------D---------P-------------------------------------------------------------------------------------------------------------------------------------------------------------------------------------------------------------------------------------------------------------------------------------------------------------------------------------------------------------------------------------------------------------------------------------------------------------------------------------------------------------------------------------------------------------------------------------------------------------------------------------------------------------------------------------------------K-----Q------F-----------------------------------------------------------------------------------------------------------------------------------------------------------------------------------------------TI-------------D-----------------------C---C-A----AE---------V-----------------HAI--QT------------------------------------------------T------------F-----SA-------------------------------TS---------------------------I-------------------Q-----------------------F-------------------LHL----------SC--N-------PSMEPK----KTLTIKKASWI--T--LRKTGAQKQSL-IS-----EVE--------------------HI---------------M------------NDNSL--------------ICS---Q----------------ITISSS-----------------------EY----R--------R--------------------V--I---------------------------------------SNNG------------AMRFF----------------------------------------------------------------------------------------------------------------------------------------------------------------------------------------------------------------------------------------------------------------------------------------------------------------------------------------------------------------------------------------------------------TRQQ------KIC-----------------------------------------------------------------------------------------------------------------------------------------------------------------------------------------------------------------------------------------------------------------------------------------------------------------------------------ETE----AE-----K--VNDDRE------------------------------------M----L-IV--------------------------------------------------------A-PGTAE------------------------------------DVN-W--Q-------------VW------------------S--FV-----N-------------------------------------E----N---TK-----Y--------------------------F--IQ-IA--------------E-----P------------N-----------------------------L------------------------------------------------------------------------------------------------------------------------------------------------------------------------------------------------------------------------------------------------------------------------------------------------------------------------------------------------------------------------------------------------------------------------------------------------------------------------------------------------------------------------------------------------------------------------------------------------------------------------------------------------------------
>tr-A0A167RFU1-A0A167RFU1_PHYB8_Phycomyces_blakesleeanus_strain_ATCC_8743b
LC-L----------L---F-----YV---IY--A---------------------------------------------------------------------AS-----V---------V-YTSQ-----------------------L-------S------E-EQ--------T---------------------------------------------------------------------------------------------------------------------------------------------------------S------------Q---S-N--------------------------------------------TG--------------S----FL-----------------L----MNLGS---------------------------LQ----S------------L------------------------------------------------------------------------------------------------------------------------------------------------------------E-----------------------------------------------------------------------------------------------------------------------------------------------------L-------------LHIRHMYTTHSYSL--------------------------------------QF----------------L---------------------------------K--TS-----------------F-------LLV---------D---------T-------------------------------------------------------------------------------------------------------------------------------------------------------------------------------------------------------------------------------------------------------------------------------------------------------------------------------------------------------------------------------------------------------------------------------------------------------------------------------------------------------------------------------------------------------------------------------------------------------------------------------------------------------------------------------------------------K-----Q------F-----------------------------------------------------------------------------------------------------------------------------------------------------------------------------------------------TI-------------N-----------------------C---C-T----AE---------V-----------------HAI--QI------------------------------------------------S------------F-----PA-------------------------------TP---------------------------I-------------------Q-----------------------F-------------------CIF----------HI--T-------QA-----------------WN--Q--------KLSDS-VK-----ILG--------------------SS---------------L------------SEARI--------------LHG---V----------------MM---K-----------------------SL----Q--------E--------------------I--I---------------------------------------YEED------------IDEFH----------------------------------------------------------------------------------------------------------------------------------------------------------------------------------------------------------------------------------------------------------------------------------------------------------------------------------------------------------------------------------------------------------YKIV------Q--------------------------------------------------------------------------------------------------------------------------------------------------------------------------------------------------------------------------------------------------------------------------------------------------------------------------------------FK----ED-----F--DDQESF------------------------------------L----D-YF--------------------------------------------------------E-RNWCT------------------------------------EAK-F--K-------------IW------------------S--RA-----Y-------------------------------------H----K---RQ-----F--------------------------S--YM-LT--------------N-----N------------Y-----------------------------I-E-------------------------------------------------------------------------------------------------------------------------------------------------------------------------------------------------------------------------------------------------------------------------------------------------------------------------------------------------------------------------------------------------------------------------------------------------------------------------------------------------------------------------------------------------------------------------------------------------------------------------------S---WHNQLK-----------------
>tr-A0A162PZ81-A0A162PZ81_PHYB8_Phycomyces_blakesleeanus_strain_ATCC_8743b
FC-L--------D-V---T-----HA---IS--S-N--------------------------------V----------------------------------NE-----I---------L-YTLL-----------------------M-------R------D-ED--------I---------------------------------------------------------------------------------------------------------------------------------------------------------G------------R---V-W--------------------------------------------PV--------------A----FI-----------------V----TNDRG---------------------------VS----P------------I------------------------------------------------------------------------------------------------------------------------------------------------------------V-----------------------------------------------------------------------------------------------------------------------------------------------------Q-------------C------------L--------------------------------------QF----------------L---------------------------------K--RS-----------------S-------LLV---------D---------P-------------------------------------------------------------------------------------------------------------------------------------------------------------------------------------------------------------------------------------------------------------------------------------------------------------------------------------------------------------------------------------------------------------------------------------------------------------------------------------------------------------------------------------------------------------------------------------------------------------------------------------------------------------------------------------------------K-----Q------F-----------------------------------------------------------------------------------------------------------------------------------------------------------------------------------------------TI-------------D-----------------------C---C-A----AE---------V-----------------HAI--QT------------------------------------------------T------------F-----LA-------------------------------TS---------------------------I-------------------Q-----------------------F-------------------CIF----------HE--T-------QA-----------------WN--Q--------KLSDS-VK-----TPG--------------------SL---------------P------------SEARI--------------LRG---V----------------MI---K-----------------------SL----Q--------E--------------------I--I---------------------------------------YEED------------IDEFH----------------------------------------------------------------------------------------------------------------------------------------------------------------------------------------------------------------------------------------------------------------------------------------------------------------------------------------------------------------------------------------------------------HKI---------------------------------------------------------------------------------------------------------------------------------------------------------------------------------------------------------------------------------------------------------------------------------------------------------------------------------------------------------------------------------------------------------------------------------------------------------------------------RNWCT------------------------------------EAK-F--K-------------IW------------------S--RA-----Y-------------------------------------H----E---QQ-----F--------------------------S--HM-LT--------------N-----N------------Y-----------------------------I-K-------------------------------------------------------------------------------------------------------------------------------------------------------------------------------------------------------------------------------------------------------------------------------------------------------------------------------------------------------------------------------------------------------------------------------------------------------------------------------------------------------------------------------------------------------------------------------------------------------------------------------S---WHNQLK-----------------
>tr-A0A167KSH5-A0A167KSH5_PHYB8_Phycomyces_blakesleeanus_strain_ATCC_8743b
FC-L--------D-A---T-----HA---IS--S-N--------------------------------M----------------------------------NE-----I---------L-YTLL-----------------------V-------R------D-ED--------I---------------------------------------------------------------------------------------------------------------------------------------------------------G------------R---G-W--------------------------------------------PV--------------A----FM-----------------V----TNDQG---------------------------VS----P------------I------------------------------------------------------------------------------------------------------------------------------------------------------------V-----------------------------------------------------------------------------------------------------------------------------------------------------Q-------------W------------L--------------------------------------QF----------------L---------------------------------K--RS-----------------S-------LLV---------D---------P-------------------------------------------------------------------------------------------------------------------------------------------------------------------------------------------------------------------------------------------------------------------------------------------------------------------------------------------------------------------------------------------------------------------------------------------------------------------------------------------------------------------------------------------------------------------------------------------------------------------------------------------------------------------------------------------------K-----Q------F-----------------------------------------------------------------------------------------------------------------------------------------------------------------------------------------------TI-------------D-----------------------C---C-A----AE---------V-----------------HAI--QT------------------------------------------------T------------F-----PA-------------------------------TS---------------------------I-------------------Q-----------------------F-------------------SIF----------HV--T-------QA-----------------WN--Q--------KLSDS-VK-----ILG--------------------SL---------------L------------SQAQI--------------LHG----------------------------------------------------------------------------------------------------------------------------------------------------------------------------------------------------------------------------------------------------------------------------------------------------------------------------------------------------------------------------------------------------------------------------------------------------------------------------------------------------------------------------------------------------------------------------------------------------------------------------------------------------------------------------------------------------------------------------------------------------------------------------------------------------------------------------------------------------------------------------------------------------------------FK----ED-----F--DDQESF------------------------------------L----D-YF--------------------------------------------------------E-RNWCT------------------------------------EAK-F--K-------------IW------------------S--RA-----Y-------------------------------------H----E---QQ-----F--------------------------S--HM-LT--------------N-----N------------Y-----------------------------I-E-------------------------------------------------------------------------------------------------------------------------------------------------------------------------------------------------------------------------------------------------------------------------------------------------------------------------------------------------------------------------------------------------------------------------------------------------------------------------------------------------------------------------------------------------------------------------------------------------------------------------------S--------------------------
>XM_018431717-1_Phycomyces_blakesleeanus
FC-L--------D-A---T-----NA---IS--D-K--------------------------------I----------------------------------DK-----I---------L-YTLL-----------------------V-------R------D-KE--------I---------------------------------------------------------------------------------------------------------------------------------------------------------N------------R---G-W--------------------------------------------PV--------------A----FM-----------------V----TNDRG---------------------------VG----P------------I------------------------------------------------------------------------------------------------------------------------------------------------------------V-----------------------------------------------------------------------------------------------------------------------------------------------------Q-------------W------------L--------------------------------------QF----------------L---------------------------------K--SS-----------------L-------LLI---------N---------P-------------------------------------------------------------------------------------------------------------------------------------------------------------------------------------------------------------------------------------------------------------------------------------------------------------------------------------------------------------------------------------------------------------------------------------------------------------------------------------------------------------------------------------------------------------------------------------------------------------------------------------------------------------------------------------------------Q-----Q------I-----------------------------------------------------------------------------------------------------------------------------------------------------------------------------------------------II-------------D-----------------------C---C-S----AE---------------------------------------------------------------------------------------------------------------------------------------------------------------------------------------------------------------------------------------------------------------------------------------------LSDS-VK-----IQD--------------------AL---------------P------------SEARL--------------LCG---E----------------MM---R-----------------------YL----Q--------D--------------------I--V---------------------------------------YEDD------------LDQFH----------------------------------------------------------------------------------------------------------------------------------------------------------------------------------------------------------------------------------------------------------------------------------------------------------------------------------------------------------------------------------------------------------QKLV------E--------------------------------------------------------------------------------------------------------------------------------------------------------------------------------------------------------------------------------------------------------------------------------------------------------------------------------------FK---------------------------------------------------------------------------------------------------------------------------------------------------------------------KK-F--K-------------IW------------------S--RA-----Y-------------------------------------H----E---RQ-----F--------------------------S--HM-LT--------------N-----N------------Y-----------------------------I-E-------------------------------------------------------------------------------------------------------------------------------------------------------------------------------------------------------------------------------------------------------------------------------------------------------------------------------------------------------------------------------------------------------------------------------------------------------------------------------------------------------------------------------------------------------------------------------------------------------------------------------S---WHNQLK-----------------
>tr-A0A162UYS9-A0A162UYS9_PHYB8_Phycomyces_blakesleeanus_strain_ATCC_8743b
FC-L--------D-A---T-----YG---IS--G-K--------------------------------I----------------------------------DE-----I---------L-YTLL-----------------------I-------H------N-EE--------I---------------------------------------------------------------------------------------------------------------------------------------------------------G------------R---G-W--------------------------------------------PV--------------A----YM-----------------I----TNDRD---------------------------VG----P------------I------------------------------------------------------------------------------------------------------------------------------------------------------------V-----------------------------------------------------------------------------------------------------------------------------------------------------Q-------------W------------L--------------------------------------QF----------------L---------------------------------T--SS-----------------L-------LLV---------N---------P-------------------------------------------------------------------------------------------------------------------------------------------------------------------------------------------------------------------------------------------------------------------------------------------------------------------------------------------------------------------------------------------------------------------------------------------------------------------------------------------------------------------------------------------------------------------------------------------------------------------------------------------------------------------------------------------------K-----Q------I-----------------------------------------------------------------------------------------------------------------------------------------------------------------------------------------------TI-------------D-----------------------C---C-L----AK---------V-----------------HAI--QT------------------------------------------------T------------F-----FT-------------------------------TQ---------------------------I-------------------Q-----------------------F-------------------CIF----------HI--T-------QA-----------------WN--R--------KLSDS-VK-----ISG--------------------SL---------------L------------SEARL--------------LHD---K----------------MM---K-----------------------SL----Q--------E--------------------I-------------------------------------------------------------------------------------------------------------------------------------------------------------------------------------------------------------------------------------------------------------------------------------------------------------------------------------------------------------------------------------------------------------------------------------------------------------------------------------------------------------------------------------------------------------------------------------------------------------------------------------------------------------------------------------------------------------------------------------------------------------------------------------------------------------------------------------------------------------------------------------------------------------------------------------------------------KNWCT------------------------------------ENK-F--K-------------LW------------------S--RA-----Y-------------------------------------F----E---CQ-----F--------------------------S--HM-FT--------------N-----N------------Y-----------------------------I-E-------------------------------------------------------------------------------------------------------------------------------------------------------------------------------------------------------------------------------------------------------------------------------------------------------------------------------------------------------------------------------------------------------------------------------------------------------------------------------------------------------------------------------------------------------------------------------------------------------------------------------S---WHNQLK-----------------
>tr-A0A167KPK1-A0A167KPK1_PHYB8_Phycomyces_blakesleeanus_strain_ATCC_8743b
FC-L--------D-A---T-----HA---IS--G-K--------------------------------I----------------------------------DE-----I---------L-YTLL-----------------------V-------C------D-KE--------I---------------------------------------------------------------------------------------------------------------------------------------------------------G------------R---G-W--------------------------------------------PV--------------A----FM-----------------V----TNDRG---------------------------VG----P------------I------------------------------------------------------------------------------------------------------------------------------------------------------------V-----------------------------------------------------------------------------------------------------------------------------------------------------Q-------------W------------L--------------------------------------QF----------------L---------------------------------K--SS-----------------L-------LLI---------N---------P-------------------------------------------------------------------------------------------------------------------------------------------------------------------------------------------------------------------------------------------------------------------------------------------------------------------------------------------------------------------------------------------------------------------------------------------------------------------------------------------------------------------------------------------------------------------------------------------------------------------------------------------------------------------------------------------------Q-----Q------I-----------------------------------------------------------------------------------------------------------------------------------------------------------------------------------------------TI-------------D-----------------------C---C-S----AE---------V-----------------HAI--QT------------------------------------------------T------------F-----PS-------------------------------TQ---------------------------I-------------------Q-----------------------F-------------------CIL----------HV--T-------QA-----------------WN--R--------KLSDF-VK-----IPG--------------------AL---------------P------------SEAHL--------------LCS---E----------------MM---R-----------------------YL----Q--------D--------------------I--V---------------------------------------YEDD------------LDQFR----------------------------------------------------------------------------------------------------------------------------------------------------------------------------------------------------------------------------------------------------------------------------------------------------------------------------------------------------------------------------------------------------------QKLV------E--------------------------------------------------------------------------------------------------------------------------------------------------------------------------------------------------------------------------------------------------------------------------------------------------------------------------------------FK----SE-----F--SDQELF------------------------------------L----D-YF--------------------------------------------------------E-KNWCT------------------------------------EKK-F--K-------------IW------------------S--HA-----Y-------------------------------------H----E---CQ-----F--------------------------S--HM-LT--------------N-----N------------Y-----------------------------I-E-------------------------------------------------------------------------------------------------------------------------------------------------------------------------------------------------------------------------------------------------------------------------------------------------------------------------------------------------------------------------------------------------------------------------------------------------------------------------------------------------------------------------------------------------------------------------------------------------------------------------------L---WHNQLK-----------------
>tr-A0A167LRE6-A0A167LRE6_PHYB8_Phycomyces_blakesleeanus_strain_ATCC_8743b
FC-M--------D-A---T-----YS---IT--Q-R--------------------------------L----------------------------------DD-----I---------L-YTIV-----------------------I-------C------D-EE--------L---------------------------------------------------------------------------------------------------------------------------------------------------------D------------R---G-F--------------------------------------------PC--------------A----YM-----------------L----TNDHS---------------------------LG----P------------I------------------------------------------------------------------------------------------------------------------------------------------------------------V-----------------------------------------------------------------------------------------------------------------------------------------------------Q-------------W------------L--------------------------------------KH----------------L---------------------------------K--DN-----------------Q-------LIV---------N---------P-------------------------------------------------------------------------------------------------------------------------------------------------------------------------------------------------------------------------------------------------------------------------------------------------------------------------------------------------------------------------------------------------------------------------------------------------------------------------------------------------------------------------------------------------------------------------------------------------------------------------------------------------------------------------------------------------W-----Q------F-----------------------------------------------------------------------------------------------------------------------------------------------------------------------------------------------TI-------------D-----------------------C---S-D----AE---------T-----------------NVL--MA------------------------------------------------I------------F-----PG-------------------------------CQ---------------------------I-------------------Q-----------------------Y-------------------CLF----------HV--S-------QACKVNLILSDTLRPIGVPWL--K--FYFKEESIRIN-MR-----SGP--------------------MT---------------A------------AQRQKRKIE----------MSA---E----------------AVPAYM-----------------------HA----N--------M--------------------I--V---------------------------------------SPSK------------AMSLN----------------------------------------------------------------------------------------------------------------------------------------------------------------------------------------------------------------------------------------------------------------------------------------------------------------------------------------------------------------------------------------------------------ATLD------D--------------------------------------------------------------------------------------------------------------------------------------------------------------------------------------------------------------------------------------------------------------------------------------------------------------------------------------TD----DI-----L--EDGFWF------------------------------------I----N-SF--------------------------------------------------------T-KDSITYQVEVNNNVIL-------------------------SCT-C--Y-------------SW------------------A--RY-----M-------------------------------------K----P---CK-----H--------------------------M--HL-LR--------------I-----H------------M----------SGFAFLS------------V-A-------------------------------------------------------------------------------------------------------------------------------------------------------------------------------------------------------------------------------------------------------------------------------------------------------------------------------------------------------------------------------------------------------------------------------------------------------------------------------------------------------------------------------------------------------------------------------------------------------------------------------P---ANNVLP-----------------
>tr-A0A061FNV1-A0A061FNV1_THECC_Theobroma_cacao
VA-I--------D-A---T-----HL---KG--R--------------------------------------------------------------------------------------------------------------------------------------------------------------------------------------------------------------------------------------------------------------------------------------------------------T------------S---V-Y--------------------------------------------I----------------------------------------------------------------------------------------------------------------------------------------------------------------------------------------------------------------------------------------------------------------------------------------------------------------------------------------------------------------------------------------------------------------------------------------------------------------------------------------------------------------------------------------------------------------------------------------------------------------------------------------------------------------------------------------------------------------------------------------------------------------------------------------------------------------------------------------------------------------------------------------------------------------------------------------------------------------------------------------------------------------------------------------------------------------------------------------------------------------------------------------------------------------------------------------------------------------------------------------------------------------------------------------------Q-----L------L-----------------------------------------------------------------------------------------------------------------------------------------------------------------------------------------------LA-------------S-----------------------A---M-L----RT---------K-----------------TRG--CG------------------------------------------------F------------L-----A----------------------------K---AH---------------------------H-------------------G-----------------------L-------------------CGY----------HL--K-------KN-----------------FK--N------------K-FK---------------------------------------------C---------------------------------D---D----------------VC---M-----------------------LF----T--------L--------------------A--R---------------------------------------DYYK------------VADFN----------------------------------------------------------------------------------------------------------------------------------------------------------------------------------------------------------------------------------------------------------------------------------------------------------------------------------------------------------------------------------------------------------R--H------MNQ-----------------------------------------------------------------------------------------------------------------------------------------------------------------------------------------------------------------------------------------------------------------------------------------------------------------------------------IQW----IH-----L--G----------TN-----------------------------A----N-LM--------------------------------------------------------R-I------------------------------------------G-P--E-------------KW------------------A--RA-----C-------------------------------------S----P---TR-----R--------------------------Y--QM-MT--------------S-----N------------I-----------------------------A-K-------------------------------------------------------------------------------------------------------------------------------------------------------------------------------------------------------------------------------------------------------------------------------------------------------------------------------------------------------------------------------------------------------------------------------------------------------------------------------------------------------------------------------------------------------------------------------------------------------------------------------C---VNSCLK-----------------
>tr-A0A061EDX4-A0A061EDX4_THECC_Theobroma_cacao
IA-I--------D-A---T-----HL---KG--R-F--------------------------------K----------------------------------RV-----L---------F-VA-------------------------I-------C------K-DE--------N---------------------------------------------------------------------------------------------------------------------------------------------------------E------------C---V-Y--------------------------------------------PV--------------A----FG-----------------I----SHVQD---------------------------ED----S------------W------------------------------------------------------------------------------------------------------------------------------------------------------------T-----------------------------------------------------------------------------------------------------------------------------------------------------W-------------F------------L--------------------------------------SK----------------L---------------------------------R--DA-----------------V-------GCP---------E---------N-------------------------------------------------------------------------------------------------------------------------------------------------------------------------------------------------------------------------------------------------------------------------------------------------------------------------------------------------------------------------------------------------------------------------------------------------------------------------------------------------------------------------------------------------------------------------------------------------------------------------------------------------------------------------------------------------T-----M------F-----------------------------------------------------------------------------------------------------------------------------------------------------------------------------------------------IS-------------D-----------------------Q---H-L----AV---------KVTTPLNPWVA-------RQL--SK------------------------------------------------R------------F-----N----------------------------D---AH---------------------------RFLVKPINRVEFEVKDGKMDG-----------------------L-------------------VNL----------SR--K-------TC-----------------SC--C------------E-FQ-----TDL--------------------LP---------------C---------------------------------S---H----------------AI---V-----------------------VI----SKCNHEAIEF--------------------C--A---------------------------------------DYYK------------TTVLV----------------------------------------------------------------------------------------------------------------------------------------------------------------------------------------------------------------------------------------------------------------------------------------------------------------------------------------------------------------------------------------------------------E--GYSGSIRPAK-----------------------------------------------------------------------------------------------------------------------------------------------------------------------------------------------------------------------------------------------------------------------------------------------------------------------------------LED----LG-----G--K----------GF-----------------------------H----Q-LV--------------------------------------------------------K-AV---------------------------------------EHG-D--V-------------RN-----------ARDTGITD--RT-----A-------------------------------------H----P---HL-----Q--------------------------FHPQI-RH--------------HL----Q------------V-----------------------------N-R-------------------------------------------------------------------------------------------------------------------------------------------------------------------------------------------------------------------------------------------------------------------------------------------------------------------------------------------------------------------------------------------------------------------------------------------------------------------------------------------------------------------------------------------------------------------------------------------------------------------------------C---LHNCAD-----------------
>XR_001926397-1_Theobroma_cacao_LOC108660734_
VI-I--------D-V---T-----HL---KG--R-F--------------------------------K----------------------------------GI-----L---------F-VT-------------------------I-------C------K-DA--------N---------------------------------------------------------------------------------------------------------------------------------------------------------E------------C---V-Y--------------------------------------------PI--------------A----FG-----------------I----GHVED---------------------------ED----L------------X------------------------------------------------------------------------------------------------------------------------------------------------------------T-----------------------------------------------------------------------------------------------------------------------------------------------------W-------------F------------L--------------------------------------SK----------------L---------------------------------R--DE-----------------I-------GCP---------K---------N-------------------------------------------------------------------------------------------------------------------------------------------------------------------------------------------------------------------------------------------------------------------------------------------------------------------------------------------------------------------------------------------------------------------------------------------------------------------------------------------------------------------------------------------------------------------------------------------------------------------------------------------------------------------------------------------------P-----M------F-----------------------------------------------------------------------------------------------------------------------------------------------------------------------------------------------IS-------------D-----------------------Q---H-L----SI---------K-----------------KVI--QN------------------------------------------------A------------Y-----L----------------------------E---AH---------------------------H-------------------S-----------------------L-------------------YGY----------HI--K-------KN-----------------FK--N------------K-FK---------------------------------------------R---------------------------------D---D----------------VS---M-----------------------IF----S--------L--------------------A--R---------------------------------------DCYK------------VFDFN----------------------------------------------------------------------------------------------------------------------------------------------------------------------------------------------------------------------------------------------------------------------------------------------------------------------------------------------------------------------------------------------------------R--H------MNQ-----------------------------------------------------------------------------------------------------------------------------------------------------------------------------------------------------------------------------------------------------------------------------------------------------------------------------------LKQ----IH-----T--R----------AH-----------------------------S----N-LM--------------------------------------------------------R-L------------------------------------------S-L--K-------------RW------------------A--CA-----R-------------------------------------S----P---AR-----R--------------------------C--XL-MT--------------F-----N------------I-----------------------------G-E-------------------------------------------------------------------------------------------------------------------------------------------------------------------------------------------------------------------------------------------------------------------------------------------------------------------------------------------------------------------------------------------------------------------------------------------------------------------------------------------------------------------------------------------------------------------------------------------------------------------------------C---VNSCLK-----------------
>XM_018126896-1_Theobroma_cacao_LOC108663291_
VA-I--------D-A---T-----HL---KD--R-F--------------------------------K----------------------------------GV-----L---------F-VA-------------------------I-------C------K-DA--------N---------------------------------------------------------------------------------------------------------------------------------------------------------E------------C---V-Y--------------------------------------------LV--------------A----FG-----------------I----SHVED---------------------------ED----S------------W------------------------------------------------------------------------------------------------------------------------------------------------------------T-----------------------------------------------------------------------------------------------------------------------------------------------------W-------------F------------L--------------------------------------SK----------------L---------------------------------R--DA-----------------I-------GCP---------E---------N-------------------------------------------------------------------------------------------------------------------------------------------------------------------------------------------------------------------------------------------------------------------------------------------------------------------------------------------------------------------------------------------------------------------------------------------------------------------------------------------------------------------------------------------------------------------------------------------------------------------------------------------------------------------------------------------------T-----M------F-----------------------------------------------------------------------------------------------------------------------------------------------------------------------------------------------IF-------------D-----------------------Q---Y-L----DM---------K-----------------KVI--QN------------------------------------------------A------------Y-----L----------------------------K---AH---------------------------H-------------------G-----------------------L-------------------YGY----------HL--K-------KK-----------------FK--N------------K-FK---------------------------------------------R---------------------------------D---D----------------VA---M-----------------------IF----T--------L--------------------T--R---------------------------------------DCYK------------VFDFN----------------------------------------------------------------------------------------------------------------------------------------------------------------------------------------------------------------------------------------------------------------------------------------------------------------------------------------------------------------------------------------------------------R--H------MNQ-----------------------------------------------------------------------------------------------------------------------------------------------------------------------------------------------------------------------------------------------------------------------------------------------------------------------------------LKQ----IH-----A--G----------AH-----------------------------T----D-LM--------------------------------------------------------R-I------------------------------------------G-P--Q-------------RW------------------A--VP-----V-------------------------------------H----Q---TR-----R--------------------------Y--QM-MT--------------S-----N------------I-----------------------------A-E-------------------------------------------------------------------------------------------------------------------------------------------------------------------------------------------------------------------------------------------------------------------------------------------------------------------------------------------------------------------------------------------------------------------------------------------------------------------------------------------------------------------------------------------------------------------------------------------------------------------------------C---VNSYLK-----------------
>XM_018124366-1_Theobroma_cacao_LOC108662786_
VA-I--------D-A---T-----HL---KG--R-F--------------------------------K----------------------------------GI-----L---------F-VA-------------------------V-------C------K-DV--------N---------------------------------------------------------------------------------------------------------------------------------------------------------E------------C---V-C--------------------------------------------PI--------------A----FG-----------------I----GHVED---------------------------EN----S------------W------------------------------------------------------------------------------------------------------------------------------------------------------------M-----------------------------------------------------------------------------------------------------------------------------------------------------W-------------F------------L--------------------------------------SK----------------L---------------------------------R--DA-----------------V-------GCL---------E---------N-------------------------------------------------------------------------------------------------------------------------------------------------------------------------------------------------------------------------------------------------------------------------------------------------------------------------------------------------------------------------------------------------------------------------------------------------------------------------------------------------------------------------------------------------------------------------------------------------------------------------------------------------------------------------------------------------T-----M------F-----------------------------------------------------------------------------------------------------------------------------------------------------------------------------------------------IF-------------D-----------------------Q---H-L----NI---------K-----------------KVI--QN------------------------------------------------A------------Y-----P----------------------------E---AH---------------------------H-------------------G-----------------------L-------------------CEY----------HL--K-------KN-----------------FK--N------------K-FK---------------------------------------------R---------------------------------D---D----------------VS---M-----------------------IF----T--------L--------------------A--R---------------------------------------DCYK------------VFDFN----------------------------------------------------------------------------------------------------------------------------------------------------------------------------------------------------------------------------------------------------------------------------------------------------------------------------------------------------------------------------------------------------------R--H------INQ-----------------------------------------------------------------------------------------------------------------------------------------------------------------------------------------------------------------------------------------------------------------------------------------------------------------------------------LKQ----IH-----V--R----------VH-----------------------------A----D-LM--------------------------------------------------------R-I------------------------------------------G-P--K-------------RW------------------A--RA-----C-------------------------------------S----P---AR-----R--------------------------Y--QM-MT--------------S-----N------------I-----------------------------V-E-------------------------------------------------------------------------------------------------------------------------------------------------------------------------------------------------------------------------------------------------------------------------------------------------------------------------------------------------------------------------------------------------------------------------------------------------------------------------------------------------------------------------------------------------------------------------------------------------------------------------------R---VNSCLK-----------------
>tr-A0A061F5R6-A0A061F5R6_THECC_Theobroma_cacao
VA-I--------D-A---T-----HL---KG--K-F--------------------------------K----------------------------------GV-----L---------F-VA-------------------------V-------S------K-DA--------N---------------------------------------------------------------------------------------------------------------------------------------------------------K------------C---V-Y--------------------------------------------PV--------------A----LG-----------------I----DHVKD---------------------------ED----S------------W------------------------------------------------------------------------------------------------------------------------------------------------------------T-----------------------------------------------------------------------------------------------------------------------------------------------------W-------------F------------L--------------------------------------SK----------------L---------------------------------R--DA-----------------V-------GCP---------E---------N-------------------------------------------------------------------------------------------------------------------------------------------------------------------------------------------------------------------------------------------------------------------------------------------------------------------------------------------------------------------------------------------------------------------------------------------------------------------------------------------------------------------------------------------------------------------------------------------------------------------------------------------------------------------------------------------------T-----M------F-----------------------------------------------------------------------------------------------------------------------------------------------------------------------------------------------IS-------------D-----------------------Q---H-L----DI---------K-----------------KAI--QN------------------------------------------------A------------Y-----P----------------------------E---AH---------------------------H-------------------G-----------------------L-------------------CGY----------HL--K-------KN-----------------FK--N------------K-FK---------------------------------------------R---------------------------------D---D----------------VC---M-----------------------LF----T--------L--------------------V--R---------------------------------------DCYK------------VADFN----------------------------------------------------------------------------------------------------------------------------------------------------------------------------------------------------------------------------------------------------------------------------------------------------------------------------------------------------------------------------------------------------------R--H------MNQ-----------------------------------------------------------------------------------------------------------------------------------------------------------------------------------------------------------------------------------------------------------------------------------------------------------------------------------LQQ----IH-----S--R----------AH-----------------------------A----D-LM--------------------------------------------------------R-I------------------------------------------G-L--E-------------KW------------------A--RA-----C-------------------------------------S----P---AR-----R--------------------------Y--QM-MT--------------S-----N------------I-----------------------------A-K-------------------------------------------------------------------------------------------------------------------------------------------------------------------------------------------------------------------------------------------------------------------------------------------------------------------------------------------------------------------------------------------------------------------------------------------------------------------------------------------------------------------------------------------------------------------------------------------------------------------------------C---VNSCLK-----------------
>XM_018117650-1_Theobroma_cacao_LOC108661376_
VA-I--------D-A---T-----HL---KG--R-F--------------------------------K----------------------------------GV-----L---------F-VV-------------------------V-------C------K-DA--------N---------------------------------------------------------------------------------------------------------------------------------------------------------E------------C---V-Y--------------------------------------------PI--------------A----FG-----------------I----GHVED---------------------------KD----S------------W------------------------------------------------------------------------------------------------------------------------------------------------------------T-----------------------------------------------------------------------------------------------------------------------------------------------------W-------------F------------L--------------------------------------SK----------------L---------------------------------R--DA-----------------V-------GCP---------E---------N-------------------------------------------------------------------------------------------------------------------------------------------------------------------------------------------------------------------------------------------------------------------------------------------------------------------------------------------------------------------------------------------------------------------------------------------------------------------------------------------------------------------------------------------------------------------------------------------------------------------------------------------------------------------------------------------------T-----M------F-----------------------------------------------------------------------------------------------------------------------------------------------------------------------------------------------IS-------------D-----------------------Q---H-L----GI---------K-----------------KAI--QN------------------------------------------------A------------Y-----P----------------------------E---AH---------------------------H-------------------G-----------------------L-------------------CGY----------HL--K-------KN-----------------FE--N------------K-FK---------------------------------------------H---------------------------------D---D----------------VC---M-----------------------LF----T--------F--------------------A--R---------------------------------------DCYK------------VADFN----------------------------------------------------------------------------------------------------------------------------------------------------------------------------------------------------------------------------------------------------------------------------------------------------------------------------------------------------------------------------------------------------------R--H------MNQ-----------------------------------------------------------------------------------------------------------------------------------------------------------------------------------------------------------------------------------------------------------------------------------------------------------------------------------IQQ----IH-----P--R----------AH-----------------------------A----D-LM--------------------------------------------------------R-I------------------------------------------R-L--E-------------KW------------------A--RA-----C-------------------------------------S----P---VR-----R--------------------------Y--QM-MI--------------S-----N------------I-----------------------------A-E-------------------------------------------------------------------------------------------------------------------------------------------------------------------------------------------------------------------------------------------------------------------------------------------------------------------------------------------------------------------------------------------------------------------------------------------------------------------------------------------------------------------------------------------------------------------------------------------------------------------------------C---VNSCLK-----------------
>XM_018129832-1_Theobroma_cacao_LOC108663931_
VT-I--------D-A---T-----HL---KG--R-F--------------------------------K----------------------------------GV-----L---------F-VV-------------------------V-------C------K-DA--------N---------------------------------------------------------------------------------------------------------------------------------------------------------E------------C---V-Y--------------------------------------------PV--------------V----FG-----------------I----GHVED---------------------------ED----S------------W------------------------------------------------------------------------------------------------------------------------------------------------------------T-----------------------------------------------------------------------------------------------------------------------------------------------------W-------------F------------L--------------------------------------SK----------------L---------------------------------P--DA-----------------V-------RCP---------E---------N-------------------------------------------------------------------------------------------------------------------------------------------------------------------------------------------------------------------------------------------------------------------------------------------------------------------------------------------------------------------------------------------------------------------------------------------------------------------------------------------------------------------------------------------------------------------------------------------------------------------------------------------------------------------------------------------------T-----M------F-----------------------------------------------------------------------------------------------------------------------------------------------------------------------------------------------IS-------------D-----------------------Q---H-L----GI---------K-----------------KAI--QN------------------------------------------------A------------Y-----P----------------------------E---AH---------------------------H-------------------G-----------------------L-------------------CDY----------HL--K-------KN-----------------FK--N------------K-FK---------------------------------------------R---------------------------------D---D----------------VC---M-----------------------FF----T--------L--------------------A--R---------------------------------------DCYK------------VADFN----------------------------------------------------------------------------------------------------------------------------------------------------------------------------------------------------------------------------------------------------------------------------------------------------------------------------------------------------------------------------------------------------------R--H------MNQ-----------------------------------------------------------------------------------------------------------------------------------------------------------------------------------------------------------------------------------------------------------------------------------------------------------------------------------IQQ----IH-----L--G----------AH-----------------------------V----N-LM--------------------------------------------------------R-I------------------------------------------G-P--E-------------KW------------------A--RA-----C-------------------------------------S----P---TR-----R--------------------------Y--QI-IT--------------S-----N------------I-----------------------------A-E-------------------------------------------------------------------------------------------------------------------------------------------------------------------------------------------------------------------------------------------------------------------------------------------------------------------------------------------------------------------------------------------------------------------------------------------------------------------------------------------------------------------------------------------------------------------------------------------------------------------------------C---VNSCLK-----------------
>tr-A0A061FGM7-A0A061FGM7_THECC_Theobroma_cacao
MQ-S--------S-P---T-----TV---VG--A-L--------------------------------S-------------------------------FSNDI-----V---------M-VM-------------------------S-------D------D-DA--------F---------------------------------------------------------------------------------------------------------------------------------------------------------N------------Q---M-Y--------------------------------------------DD--------------C----AE-------------------------DD---------------------------TS----D------------W------------------------------------------------------------------------------------------------------------------------------------------------------------N------------DDD--------------------------------------------------------------------------------------------------------------------------------------YIGGHDDCLREDRGL------------D--------------------------------------NH----------------I---------------------------------S--NCNYADGSTEHATTVVLEDV-------ECN---------D------------------------------------------------------------------------------------------------------------------------------------------------------------------------------------------------------------------------------------------------------------------------------------------------------------------------------------------------------------------------------------------------------------------------------------------------------------------------------------------------------------------------------------------------------------------------------------------------------------------------------------------------------------------------------------------------------------------------L-----------------------------------------------------------------------------------------------------------------------------------------------------------------------------------------------IY-------------N-----------------------N---P-IAGDNGIRSPDDNDQER-----------------NAV--EK------------------------------------------------V------------Y-----L----------------------------D---VH---------------------------N-------------------G-----------------------L-------------------CKY----------HL--G-------KK-----------------VK--N------------R-FK---------------------------------------------H---------------------------------E---D----------------IV---A-----------------------IF----T--------L--------------------V--A---------------------------------------NSYR------------EGDFN----------------------------------------------------------------------------------------------------------------------------------------------------------------------------------------------------------------------------------------------------------------------------------------------------------------------------------------------------------------------------------------------------------E--H------MNQ-----------------------------------------------------------------------------------------------------------------------------------------------------------------------------------------------------------------------------------------------------------------------------------------------------------------------------------LNQ----IC-----K--D----------GY-----------------------------D----H-LM--------------------------------------------------------K-L------------------------------------------F-P--K-------------RW------------------A--RA-----W-------------------------------------S----P---VR-----C--------------------------Y--KL-MT--------------L-----N------------I-----------------------------V-K-------------------------------------------------------------------------------------------------------------------------------------------------------------------------------------------------------------------------------------------------------------------------------------------------------------------------------------------------------------------------------------------------------------------------------------------------------------------------------------------------------------------------------------------------------------------------------------------------------------------------------C---INLCLR-----------------
>XM_021433185-1_Herrania_umbratica_LOC110420034_
VA-I--------D-A---T-----HL---KD--R-F--------------------------------K----------------------------------RI-----L---------F-VA-------------------------I-------C------K-DA--------N---------------------------------------------------------------------------------------------------------------------------------------------------------E------------Q---I-Y--------------------------------------------PV--------------S----FG-----------------I----DHVED---------------------------EE----S------------W------------------------------------------------------------------------------------------------------------------------------------------------------------S-----------------------------------------------------------------------------------------------------------------------------------------------------X-------------F------------L--------------------------------------NQ----------------L---------------------------------C--RA-----------------I-------GCP---------E---------N-------------------------------------------------------------------------------------------------------------------------------------------------------------------------------------------------------------------------------------------------------------------------------------------------------------------------------------------------------------------------------------------------------------------------------------------------------------------------------------------------------------------------------------------------------------------------------------------------------------------------------------------------------------------------------------------------V-----M------F-----------------------------------------------------------------------------------------------------------------------------------------------------------------------------------------------IF-------------Y-----------------------Q---H-I----GI---------K-----------------NTV--EK------------------------------------------------M------------Y-----K----------------------------D---AH---------------------------H-------------------G-----------------------L-------------------CHY----------HL--G-------KN-----------------IK--N------------M-FK---------------------------------------------R---------------------------------E---D----------------VG---V-----------------------IF----T--------V--------------------A--A---------------------------------------NCYR------------LVDFN----------------------------------------------------------------------------------------------------------------------------------------------------------------------------------------------------------------------------------------------------------------------------------------------------------------------------------------------------------------------------------------------------------R--H------MNQ-----------------------------------------------------------------------------------------------------------------------------------------------------------------------------------------------------------------------------------------------------------------------------------------------------------------------------------LKQ----VC-----K--P----------IY-----------------------------D----L-LM--------------------------------------------------------R-L------------------------------------------G-P--K-------------RW------------------A--RA-----R-------------------------------------S----P---VR-----Q--------------------------Y--KL-IT--------------S-----N------------I-----------------------------A-K-------------------------------------------------------------------------------------------------------------------------------------------------------------------------------------------------------------------------------------------------------------------------------------------------------------------------------------------------------------------------------------------------------------------------------------------------------------------------------------------------------------------------------------------------------------------------------------------------------------------------------Y---INSCLR-----------------
>tr-A0A061DMG8-A0A061DMG8_THECC_Theobroma_cacao
RA-L--------S-M---L-----AL---KE--H-F--------------------------------E---------------------------FRVKKSCHA-----H---------F-EV-------------------------G-------C------K-D--------------------------------------------------------------------------------------------------------------------------------------------------------------------------------K---A-C--------------------------------------------KF--------------A----LR-----------------A----TKLPE---------------------------RE----Y------------W------------------------------------------------------------------------------------------------------------------------------------------------------------Q-----------------------------------------------------------------------------------------------------------------------------------------------------VRMLQKAFKPCIRGF------------N--------------------------------------AV----------------M---------------------------------R--PI-----------------V-------AID---------D---------T-------------------------------------------------------------------------------------------------------------------------------------------------------------------------------------------------------------------------------------------------------------------------------------------------------------------------------------------------------------------------------------------------------------------------------------------------------------------------------------------------------------------------------------------------------------------------------------------------------------------------------------------------------------------------------------------------H-----LKGRFKGI-----------------------------------------------------------------------------------------------------------------------------------------------------------------------------------------------LF-------------V-----------------------A---H-L----DI---------K-----------------NAI--EQ------------------------------------------------V------------Y-----K----------------------------D---AH---------------------------H-------------------G-----------------------L-------------------SNY----------HL--G-------KN-----------------VK--N------------R-FK---------------------------------------------C---------------------------------E---D----------------VA---V-----------------------IF----T--------M--------------------A--A---------------------------------------NCYR------------FTDFD----------------------------------------------------------------------------------------------------------------------------------------------------------------------------------------------------------------------------------------------------------------------------------------------------------------------------------------------------------------------------------------------------------R--H------MNQ-----------------------------------------------------------------------------------------------------------------------------------------------------------------------------------------------------------------------------------------------------------------------------------------------------------------------------------LKQ----LC-----K--P----------TY-----------------------------D----S-LM--------------------------------------------------------R-L------------------------------------------G-P--E-------------RW------------------A--RA-----W-------------------------------------S----S---VR-----R--------------------------N--KL-MT--------------S-----N------------T-----------------------------T-E-------------------------------------------------------------------------------------------------------------------------------------------------------------------------------------------------------------------------------------------------------------------------------------------------------------------------------------------------------------------------------------------------------------------------------------------------------------------------------------------------------------------------------------------------------------------------------------------------------------------------------C---INSYLR-----------------
>XM_018114908-1_Theobroma_cacao_LOC108660656_
VA-I--------D-T---I-----HL---KG--R-F--------------------------------K----------------------------------GI-----L---------F-VV-------------------------V-------C------K-DA--------N---------------------------------------------------------------------------------------------------------------------------------------------------------E------------Q---I-Y--------------------------------------------PV--------------A----FG-----------------I----GHVED---------------------------KE----S------------W------------------------------------------------------------------------------------------------------------------------------------------------------------S-----------------------------------------------------------------------------------------------------------------------------------------------------W-------------F------------F--------------------------------------NQ----------------L---------------------------------R--RA-----------------I-------GCP---------K---------N-------------------------------------------------------------------------------------------------------------------------------------------------------------------------------------------------------------------------------------------------------------------------------------------------------------------------------------------------------------------------------------------------------------------------------------------------------------------------------------------------------------------------------------------------------------------------------------------------------------------------------------------------------------------------------------------------A-----M------F-----------------------------------------------------------------------------------------------------------------------------------------------------------------------------------------------IF-------------D-----------------------Q---D-L----GI---------K-----------------NAV--EK------------------------------------------------L------------Y-----K----------------------------D---AY---------------------------H-------------------G-----------------------L-------------------CNY----------HL--G-------KN-----------------VK--N------------R-FK---------------------------------------------R---------------------------------K---D----------------VT---V-----------------------IF----T--------L--------------------A--T---------------------------------------KCYR------------LADFN----------------------------------------------------------------------------------------------------------------------------------------------------------------------------------------------------------------------------------------------------------------------------------------------------------------------------------------------------------------------------------------------------------K--H------MNK-----------------------------------------------------------------------------------------------------------------------------------------------------------------------------------------------------------------------------------------------------------------------------------------------------------------------------------LTQ----LC-----K--P----------TY-----------------------------D----S-LM--------------------------------------------------------R-L------------------------------------------G-L--E-------------RW------------------A--HA-----R-------------------------------------S----P---VR-----Q--------------------------Y--KL-MT--------------S-----N------------I-----------------------------A-E-------------------------------------------------------------------------------------------------------------------------------------------------------------------------------------------------------------------------------------------------------------------------------------------------------------------------------------------------------------------------------------------------------------------------------------------------------------------------------------------------------------------------------------------------------------------------------------------------------------------------------C---INSCLR-----------------
>XM_018117838-1_Theobroma_cacao_LOC108661392_
VT-C--------V-T---T-----DG---EQ--R-F--------------------------------K----------------------------------YC-----F---------WGFG-------------------------S-------C------I-RG--------F---------------------------------------------------------------------------------------------------------------------------------------------------------N------------A---I-Y--------------------------------------------PL--------------A----FG-----------------I----GHVED---------------------------EE----S------------W------------------------------------------------------------------------------------------------------------------------------------------------------------S-----------------------------------------------------------------------------------------------------------------------------------------------------W-------------F------------L--------------------------------------NQ----------------L---------------------------------R--RA-----------------I-------DYL---------E---------N-------------------------------------------------------------------------------------------------------------------------------------------------------------------------------------------------------------------------------------------------------------------------------------------------------------------------------------------------------------------------------------------------------------------------------------------------------------------------------------------------------------------------------------------------------------------------------------------------------------------------------------------------------------------------------------------------A-----I------F-----------------------------------------------------------------------------------------------------------------------------------------------------------------------------------------------IS-------------D-----------------------Q---H-L----GI---------K-----------------NAV--EK------------------------------------------------V------------Y-----K----------------------------D---AH---------------------------Y-----------------------------------------------------------------------------------------------------------------------------------------------------------------------------------------------------------------------------------------A-----------------------IF----T--------M--------------------A--T---------------------------------------NYYR------------VTDFD----------------------------------------------------------------------------------------------------------------------------------------------------------------------------------------------------------------------------------------------------------------------------------------------------------------------------------------------------------------------------------------------------------K--H------MNK-----------------------------------------------------------------------------------------------------------------------------------------------------------------------------------------------------------------------------------------------------------------------------------------------------------------------------------LKQ----LC-----R--P----------AY-----------------------------D----S-LM--------------------------------------------------------R-L------------------------------------------G-L--E-------------RW------------------A--RA-----R-------------------------------------S----L---VR-----R--------------------------Y--KL-MT--------------S-----N------------S-----------------------------A-K-------------------------------------------------------------------------------------------------------------------------------------------------------------------------------------------------------------------------------------------------------------------------------------------------------------------------------------------------------------------------------------------------------------------------------------------------------------------------------------------------------------------------------------------------------------------------------------------------------------------------------C---INSCLR-----------------
>LT594793-1_Theobroma_cacao_chromosomeVI
VA-I--------G-T---T-----HL---KG--R-F--------------------------------K----------------------------------GI-----L---------F-VA-------------------------I-------C------K-DA--------N---------------------------------------------------------------------------------------------------------------------------------------------------------E------------Q---I-Y--------------------------------------------PL--------------A----FG-----------------I----GHVKD---------------------------EE----S------------W------------------------------------------------------------------------------------------------------------------------------------------------------------S-----------------------------------------------------------------------------------------------------------------------------------------------------W-------------F------------L--------------------------------------NQ----------------L---------------------------------R--RA-----------------I-------GCP---------E---------N-------------------------------------------------------------------------------------------------------------------------------------------------------------------------------------------------------------------------------------------------------------------------------------------------------------------------------------------------------------------------------------------------------------------------------------------------------------------------------------------------------------------------------------------------------------------------------------------------------------------------------------------------------------------------------------------------A-----M------F-----------------------------------------------------------------------------------------------------------------------------------------------------------------------------------------------IS-------------Y-----------------------Q---H-L----GI---------K-----------------NAV--EK------------------------------------------------V------------Y-----K----------------------------D---AH---------------------------H-------------------G-----------------------L-------------------RNY----------HL--W-------KK-----------------VK--N------------K-FK---------------------------------------------C---------------------------------E---D----------------VV---A-----------------------IF----T--------L--------------------A--T---------------------------------------NCYR------------LTDFN----------------------------------------------------------------------------------------------------------------------------------------------------------------------------------------------------------------------------------------------------------------------------------------------------------------------------------------------------------------------------------------------------------R--H------MNQ-----------------------------------------------------------------------------------------------------------------------------------------------------------------------------------------------------------------------------------------------------------------------------------------------------------------------------------LKQ----LC-----K--P----------AY-----------------------------D----S-LM--------------------------------------------------------R-L------------------------------------------G-P--K-------------RW------------------V--HA-----R-------------------------------------S----L---IR-----R--------------------------Y--KL-MT--------------S-----N------------I-----------------------------A-E-------------------------------------------------------------------------------------------------------------------------------------------------------------------------------------------------------------------------------------------------------------------------------------------------------------------------------------------------------------------------------------------------------------------------------------------------------------------------------------------------------------------------------------------------------------------------------------------------------------------------------C---INSCL------------------
>XM_018128840-1_Theobroma_cacao_LOC108663624_
LA-I--------D-A---T-----HL---KG--K-F--------------------------------K----------------------------------GI-----L---------F-VA-------------------------V-------C------K-YA--------N---------------------------------------------------------------------------------------------------------------------------------------------------------E------------Q---I-Y--------------------------------------------PL--------------A----FC-----------------I----GHVED---------------------------EE----S------------W------------------------------------------------------------------------------------------------------------------------------------------------------------S-----------------------------------------------------------------------------------------------------------------------------------------------------W-------------F------------L--------------------------------------KQ----------------L---------------------------------R--RV-----------------I-------GFS---------E---------N-------------------------------------------------------------------------------------------------------------------------------------------------------------------------------------------------------------------------------------------------------------------------------------------------------------------------------------------------------------------------------------------------------------------------------------------------------------------------------------------------------------------------------------------------------------------------------------------------------------------------------------------------------------------------------------------------E-----M------F-----------------------------------------------------------------------------------------------------------------------------------------------------------------------------------------------IF-------------D-----------------------Q---Y-L----GI---------K-----------------NAV--EK------------------------------------------------V------------Y-----K----------------------------D---AH---------------------------H-------------------G-----------------------L-------------------CNY----------HL--G-------KN-----------------VK--N------------K-FK---------------------------------------------C---------------------------------E---D----------------VA---A-----------------------IF----T--------M--------------------A--A---------------------------------------NYYR------------VANFD----------------------------------------------------------------------------------------------------------------------------------------------------------------------------------------------------------------------------------------------------------------------------------------------------------------------------------------------------------------------------------------------------------R--H------MNQ-----------------------------------------------------------------------------------------------------------------------------------------------------------------------------------------------------------------------------------------------------------------------------------------------------------------------------------LKQ----LC-----K--P----------AY-----------------------------D----S-LM--------------------------------------------------------R-L------------------------------------------G-P--K-------------RW------------------A--HA-----Q-------------------------------------S----L---VR-----R--------------------------Y--KL-MT--------------S-----N------------T-----------------------------A-E-------------------------------------------------------------------------------------------------------------------------------------------------------------------------------------------------------------------------------------------------------------------------------------------------------------------------------------------------------------------------------------------------------------------------------------------------------------------------------------------------------------------------------------------------------------------------------------------------------------------------------C---INSCLR-----------------
>XM_018125499-1_Theobroma_cacao_LOC108663016
VI-I--------D-A---T-----HM---KG--R-F--------------------------------K----------------------------------GI-----L---------F-VA-------------------------L-------F------K-DA--------N---------------------------------------------------------------------------------------------------------------------------------------------------------E------------Q---I-Y--------------------------------------------PL--------------A----FG-----------------I----GHVED---------------------------EE----S------------W------------------------------------------------------------------------------------------------------------------------------------------------------------S-----------------------------------------------------------------------------------------------------------------------------------------------------W-------------F------------L--------------------------------------NQ----------------L---------------------------------C--RA-----------------I-------GCS---------E---------N-------------------------------------------------------------------------------------------------------------------------------------------------------------------------------------------------------------------------------------------------------------------------------------------------------------------------------------------------------------------------------------------------------------------------------------------------------------------------------------------------------------------------------------------------------------------------------------------------------------------------------------------------------------------------------------------------A-----M------F-----------------------------------------------------------------------------------------------------------------------------------------------------------------------------------------------IF-------------Y-----------------------Q---Y-F----GI---------K-----------------NAV--EK------------------------------------------------V------------F-----K----------------------------D---AH---------------------------H-------------------S-----------------------L-------------------CNY----------HL--G-------KN-----------------VK--N------------R-FK---------------------------------------------R---------------------------------E---D----------------VA---K-----------------------IF----T--------M--------------------A--A---------------------------------------NCYR------------VTDFN----------------------------------------------------------------------------------------------------------------------------------------------------------------------------------------------------------------------------------------------------------------------------------------------------------------------------------------------------------------------------------------------------------R--H------MNQ-----------------------------------------------------------------------------------------------------------------------------------------------------------------------------------------------------------------------------------------------------------------------------------------------------------------------------------LKQ----LC-----K--P----------AY-----------------------------D----S-LM--------------------------------------------------------R-L------------------------------------------G-P--E-------------RW------------------A--RA-----R-------------------------------------S----P---VR-----Q--------------------------Y--KL-MT--------------S-----N------------T-----------------------------E-E-------------------------------------------------------------------------------------------------------------------------------------------------------------------------------------------------------------------------------------------------------------------------------------------------------------------------------------------------------------------------------------------------------------------------------------------------------------------------------------------------------------------------------------------------------------------------------------------------------------------------------C---INSCLR-----------------
>LT594796-1_Theobroma_cacao_chromosomeIX
VA-I--------D-A---T-----HL---KG--R-F--------------------------------K----------------------------------GI-----L---------F-VA-------------------------A-------C------K-YA--------N---------------------------------------------------------------------------------------------------------------------------------------------------------E------------Q---I-Y--------------------------------------------PL--------------T----FS-----------------I----GHVED---------------------------EE----S------------W------------------------------------------------------------------------------------------------------------------------------------------------------------S-----------------------------------------------------------------------------------------------------------------------------------------------------W-------------F------------L--------------------------------------NK----------------L---------------------------------R--RA-----------------I-------GYP---------K---------N-------------------------------------------------------------------------------------------------------------------------------------------------------------------------------------------------------------------------------------------------------------------------------------------------------------------------------------------------------------------------------------------------------------------------------------------------------------------------------------------------------------------------------------------------------------------------------------------------------------------------------------------------------------------------------------------------A-----M------L-----------------------------------------------------------------------------------------------------------------------------------------------------------------------------------------------IS-------------D-----------------------Q---H-L----GI---------K-----------------NAV--EK------------------------------------------------V------------Y-----K----------------------------D---AH---------------------------H-------------------G-----------------------L-------------------CNY----------HL--G-------KN-----------------VK--N------------R-FK---------------------------------------------R---------------------------------E---D----------------VA---A-----------------------IF----T--------M--------------------V--A---------------------------------------NCYK------------AVDFD----------------------------------------------------------------------------------------------------------------------------------------------------------------------------------------------------------------------------------------------------------------------------------------------------------------------------------------------------------------------------------------------------------K--H------MNK-----------------------------------------------------------------------------------------------------------------------------------------------------------------------------------------------------------------------------------------------------------------------------------------------------------------------------------LKQ----LC-----K--P----------AY-----------------------------D----S-LM--------------------------------------------------------R-L------------------------------------------G-L--E-------------RW------------------A--RA-----W-------------------------------------S----P---VR-----R--------------------------Y--KL-MT--------------S-----N------------T-----------------------------V-E-------------------------------------------------------------------------------------------------------------------------------------------------------------------------------------------------------------------------------------------------------------------------------------------------------------------------------------------------------------------------------------------------------------------------------------------------------------------------------------------------------------------------------------------------------------------------------------------------------------------------------C---INSYLR-----------------
>XM_018117273-1_Theobroma_cacao_LOC108661289_
VA-I--------D-A---T-----HL---KD--R-F--------------------------------K----------------------------------SI-----L---------F-VA-------------------------I-------C------K-NA--------N---------------------------------------------------------------------------------------------------------------------------------------------------------K------------H---I-Y--------------------------------------------PL--------------A----FG-----------------I----GHVED---------------------------EE----S------------W------------------------------------------------------------------------------------------------------------------------------------------------------------S-----------------------------------------------------------------------------------------------------------------------------------------------------W-------------F------------L--------------------------------------K---------------------------------------------------R--RA-----------------I-------GCL---------E---------N-------------------------------------------------------------------------------------------------------------------------------------------------------------------------------------------------------------------------------------------------------------------------------------------------------------------------------------------------------------------------------------------------------------------------------------------------------------------------------------------------------------------------------------------------------------------------------------------------------------------------------------------------------------------------------------------------A-----M------F-----------------------------------------------------------------------------------------------------------------------------------------------------------------------------------------------IS-------------D-----------------------Q---H-L----GI---------K-----------------NAV--EK------------------------------------------------V------------Y-----K----------------------------D---AR---------------------------H-------------------S-----------------------L-------------------CNY----------HL--G-------KN-----------------VK--N------------R-FK---------------------------------------------R---------------------------------E---D----------------VA---A-----------------------IF----T--------M--------------------A--A---------------------------------------NCYK------------IVDFD----------------------------------------------------------------------------------------------------------------------------------------------------------------------------------------------------------------------------------------------------------------------------------------------------------------------------------------------------------------------------------------------------------R--Y------MNQ-----------------------------------------------------------------------------------------------------------------------------------------------------------------------------------------------------------------------------------------------------------------------------------------------------------------------------------LKQ----LC-----K--P----------AY-----------------------------D----S-LM--------------------------------------------------------R-L------------------------------------------G-P--E-------------RW------------------A--RA-----R-------------------------------------S----P---VR-----R--------------------------Y--KL-MT--------------S-----N------------T-----------------------------A-K-------------------------------------------------------------------------------------------------------------------------------------------------------------------------------------------------------------------------------------------------------------------------------------------------------------------------------------------------------------------------------------------------------------------------------------------------------------------------------------------------------------------------------------------------------------------------------------------------------------------------------C---INSYLR-----------------
>LT594788-1_Theobroma_cacao_chromosomeI
VA-I--------D-A---T-----HL---KG--R-F--------------------------------K----------------------------------GI-----L---------F-VT-------------------------V-------C------K-DA--------N---------------------------------------------------------------------------------------------------------------------------------------------------------E------------Q---I-Y--------------------------------------------PL--------------A----FG-----------------I----GHVED---------------------------EE----F------------W------------------------------------------------------------------------------------------------------------------------------------------------------------L-----------------------------------------------------------------------------------------------------------------------------------------------------X-------------F------------L--------------------------------------NQ----------------L---------------------------------R--HA-----------------I-------GCP---------E---------N-------------------------------------------------------------------------------------------------------------------------------------------------------------------------------------------------------------------------------------------------------------------------------------------------------------------------------------------------------------------------------------------------------------------------------------------------------------------------------------------------------------------------------------------------------------------------------------------------------------------------------------------------------------------------------------------------A-----I------F-----------------------------------------------------------------------------------------------------------------------------------------------------------------------------------------------IS-------------D-----------------------Q---H-L----GI---------K-----------------NAV--KQ------------------------------------------------V------------Y-----K----------------------------G---TH---------------------------H-------------------G-----------------------L-------------------CNY----------HL--G-------KN-----------------VK--N------------R-FK---------------------------------------------C---------------------------------E---D----------------VA---A-----------------------IF----T--------M--------------------A--T---------------------------------------NCYK------------VTDFD----------------------------------------------------------------------------------------------------------------------------------------------------------------------------------------------------------------------------------------------------------------------------------------------------------------------------------------------------------------------------------------------------------R--H------MNQ-----------------------------------------------------------------------------------------------------------------------------------------------------------------------------------------------------------------------------------------------------------------------------------------------------------------------------------LKQ----LC-----K--P----------AY-----------------------------D----S-LM--------------------------------------------------------R-L------------------------------------------G-P--E-------------RW------------------A--RA-----R-------------------------------------S----P---VK-----R--------------------------Y--KL-MT--------------S-----N------------T-----------------------------A-K-------------------------------------------------------------------------------------------------------------------------------------------------------------------------------------------------------------------------------------------------------------------------------------------------------------------------------------------------------------------------------------------------------------------------------------------------------------------------------------------------------------------------------------------------------------------------------------------------------------------------------C---INSCLR-----------------
>LT594795-1_Theobroma_cacao_chromosomeVIII
VA-I--------D-A---T-----HL---KG--R-F--------------------------------K----------------------------------GI-----L---------F-VA-------------------------V-------C------K-DA--------N---------------------------------------------------------------------------------------------------------------------------------------------------------E------------Q---I-Y--------------------------------------------PL--------------A----FG-----------------I----GHVED---------------------------EE----S------------W------------------------------------------------------------------------------------------------------------------------------------------------------------S-----------------------------------------------------------------------------------------------------------------------------------------------------W-------------F------------L--------------------------------------NQ----------------L---------------------------------R--HA-----------------I-------GCP---------E---------N-------------------------------------------------------------------------------------------------------------------------------------------------------------------------------------------------------------------------------------------------------------------------------------------------------------------------------------------------------------------------------------------------------------------------------------------------------------------------------------------------------------------------------------------------------------------------------------------------------------------------------------------------------------------------------------------------A-----M------F-----------------------------------------------------------------------------------------------------------------------------------------------------------------------------------------------IS-------------N-----------------------Q---H-L----GL---------K-----------------NAV--EK------------------------------------------------V------------Y-----K----------------------------D---AH---------------------------H-------------------G-----------------------L-------------------CNY----------HL--G-------KK-----------------VK--N------------R-FK---------------------------------------------R---------------------------------E---D----------------VA---A-----------------------IF----T--------M--------------------A--A---------------------------------------NCYR------------VVDFD----------------------------------------------------------------------------------------------------------------------------------------------------------------------------------------------------------------------------------------------------------------------------------------------------------------------------------------------------------------------------------------------------------R--H------MNX-----------------------------------------------------------------------------------------------------------------------------------------------------------------------------------------------------------------------------------------------------------------------------------------------------------------------------------AEX----LC-----K--P----------TY-----------------------------D----I-LM--------------------------------------------------------R-L------------------------------------------G-P--E-------------RW------------------A--RA-----W-------------------------------------S----P---VR-----X--------------------------Y--KL-MT--------------S-----N------------I-----------------------------A-K-------------------------------------------------------------------------------------------------------------------------------------------------------------------------------------------------------------------------------------------------------------------------------------------------------------------------------------------------------------------------------------------------------------------------------------------------------------------------------------------------------------------------------------------------------------------------------------------------------------------------------C---INSYMR-----------------
>tr-A0A061E8I1-A0A061E8I1_THECC_Theobroma_cacao
VA-I--------D-A---T-----HL---KD--R-L--------------------------------K----------------------------------GI-----L---------F-VA-------------------------V-------C------K-DA--------N---------------------------------------------------------------------------------------------------------------------------------------------------------E------------Q---I-Y--------------------------------------------PL--------------A----FG-----------------I----GHFED---------------------------EE----S------------W------------------------------------------------------------------------------------------------------------------------------------------------------------S-----------------------------------------------------------------------------------------------------------------------------------------------------W-------------F------------L--------------------------------------NQ----------------L---------------------------------H--RA-----------------I-------GYP---------E---------N-------------------------------------------------------------------------------------------------------------------------------------------------------------------------------------------------------------------------------------------------------------------------------------------------------------------------------------------------------------------------------------------------------------------------------------------------------------------------------------------------------------------------------------------------------------------------------------------------------------------------------------------------------------------------------------------------A-----M------F-----------------------------------------------------------------------------------------------------------------------------------------------------------------------------------------------IS-------------D-----------------------Q---H-L----GI---------K-----------------NAI--EK------------------------------------------------V------------Y-----K----------------------------D---AH---------------------------H-------------------G-----------------------L-------------------CNY----------HL--G-------KN-----------------VK--N------------R-FK---------------------------------------------C---------------------------------E---D----------------VV---A-----------------------IF----T--------M--------------------A--A---------------------------------------NCYK------------VTDFD----------------------------------------------------------------------------------------------------------------------------------------------------------------------------------------------------------------------------------------------------------------------------------------------------------------------------------------------------------------------------------------------------------R--H------MNK-----------------------------------------------------------------------------------------------------------------------------------------------------------------------------------------------------------------------------------------------------------------------------------------------------------------------------------LKQ----LC-----K--P----------AY-----------------------------D----N-FM--------------------------------------------------------R-L------------------------------------------G-L--K-------------RW------------------A--GA-----R-------------------------------------S----L---VR-----R--------------------------Y--KL-MT--------------S-----N------------T-----------------------------A-E-------------------------------------------------------------------------------------------------------------------------------------------------------------------------------------------------------------------------------------------------------------------------------------------------------------------------------------------------------------------------------------------------------------------------------------------------------------------------------------------------------------------------------------------------------------------------------------------------------------------------------C---INSCLR-----------------
>LT594791-1_Theobroma_cacao_chromosomeIV
VA-I--------D-A---T-----HL---KD--R-F--------------------------------K----------------------------------GI-----L---------F-VA-------------------------V-------C------K-DM--------N---------------------------------------------------------------------------------------------------------------------------------------------------------E------------Q---I-Y--------------------------------------------PL--------------A----FG-----------------I----DHVED---------------------------EE----S------------W------------------------------------------------------------------------------------------------------------------------------------------------------------S-----------------------------------------------------------------------------------------------------------------------------------------------------W-------------F------------L--------------------------------------NQ----------------L---------------------------------R--CA-----------------I-------GCP---------K---------N-------------------------------------------------------------------------------------------------------------------------------------------------------------------------------------------------------------------------------------------------------------------------------------------------------------------------------------------------------------------------------------------------------------------------------------------------------------------------------------------------------------------------------------------------------------------------------------------------------------------------------------------------------------------------------------------------A-----M------F-----------------------------------------------------------------------------------------------------------------------------------------------------------------------------------------------IS-------------D-----------------------Q---Q-L----GI---------K-----------------NAV--EK------------------------------------------------V------------Y-----K----------------------------D---AH---------------------------H-------------------G-----------------------L-------------------CNY----------HL--G-------KN-----------------VK--N------------R-LK---------------------------------------------R---------------------------------E---D----------------VA---A-----------------------IF----T--------M--------------------I--A---------------------------------------ICYR------------VVDFD----------------------------------------------------------------------------------------------------------------------------------------------------------------------------------------------------------------------------------------------------------------------------------------------------------------------------------------------------------------------------------------------------------R--H------MNQ-----------------------------------------------------------------------------------------------------------------------------------------------------------------------------------------------------------------------------------------------------------------------------------------------------------------------------------LKQ----LC-----K--P----------AY-----------------------------D----S-LM--------------------------------------------------------R-L------------------------------------------G-P--K-------------RW------------------A--CA-----Q-------------------------------------S----P---VK-----X--------------------------Y--KL-MT--------------S-----N------------T-----------------------------A-E-------------------------------------------------------------------------------------------------------------------------------------------------------------------------------------------------------------------------------------------------------------------------------------------------------------------------------------------------------------------------------------------------------------------------------------------------------------------------------------------------------------------------------------------------------------------------------------------------------------------------------C---INSCLR-----------------
>LT594792-1_Theobroma_cacao_chromosomeV
VT-I--------D-A---T-----HL---KG--R-F--------------------------------K----------------------------------GI-----L---------F-VA-------------------------V-------C------K-DA--------N---------------------------------------------------------------------------------------------------------------------------------------------------------E------------Q---I-Y--------------------------------------------PL--------------A----FG-----------------I----GHVED---------------------------EE----S------------W------------------------------------------------------------------------------------------------------------------------------------------------------------S-----------------------------------------------------------------------------------------------------------------------------------------------------W-------------F------------L--------------------------------------NQ----------------L---------------------------------H--HA-----------------I-------GCP---------K---------N-------------------------------------------------------------------------------------------------------------------------------------------------------------------------------------------------------------------------------------------------------------------------------------------------------------------------------------------------------------------------------------------------------------------------------------------------------------------------------------------------------------------------------------------------------------------------------------------------------------------------------------------------------------------------------------------------A-----M------F-----------------------------------------------------------------------------------------------------------------------------------------------------------------------------------------------IS-------------D-----------------------Q---H-L----GI---------K-----------------NAV--EK------------------------------------------------V------------Y-----K----------------------------D---AH---------------------------H-------------------G-----------------------I-------------------CNY----------HL--G-------KN-----------------VK--N------------R-FK---------------------------------------------R---------------------------------E---D----------------VA---T-----------------------IF----T--------M--------------------A--A---------------------------------------NCYK------------VTDFD----------------------------------------------------------------------------------------------------------------------------------------------------------------------------------------------------------------------------------------------------------------------------------------------------------------------------------------------------------------------------------------------------------R--H------MNQ-----------------------------------------------------------------------------------------------------------------------------------------------------------------------------------------------------------------------------------------------------------------------------------------------------------------------------------LKX----LC-----K--P----------TY-----------------------------D----S-LM--------------------------------------------------------R-L------------------------------------------G-P--K-------------RW------------------A--RA-----W-------------------------------------S----L---VR-----R--------------------------Y--KL-MT--------------S-----N------------T-----------------------------A-E-------------------------------------------------------------------------------------------------------------------------------------------------------------------------------------------------------------------------------------------------------------------------------------------------------------------------------------------------------------------------------------------------------------------------------------------------------------------------------------------------------------------------------------------------------------------------------------------------------------------------------C---INSCLR-----------------
>LT594789-1_Theobroma_cacao_chromosomeII
VV-I--------D-A---T-----HL---KG--R-F--------------------------------K----------------------------------NI-----L---------F-VA-------------------------V-------C------K-DA--------N---------------------------------------------------------------------------------------------------------------------------------------------------------E------------X---I-Y--------------------------------------------PL--------------A----FG-----------------I----GHVED---------------------------EE----S------------W------------------------------------------------------------------------------------------------------------------------------------------------------------S-----------------------------------------------------------------------------------------------------------------------------------------------------W-------------F------------L--------------------------------------NQ----------------L---------------------------------R--RA-----------------I-------GCP---------K---------N-------------------------------------------------------------------------------------------------------------------------------------------------------------------------------------------------------------------------------------------------------------------------------------------------------------------------------------------------------------------------------------------------------------------------------------------------------------------------------------------------------------------------------------------------------------------------------------------------------------------------------------------------------------------------------------------------A-----M------F-----------------------------------------------------------------------------------------------------------------------------------------------------------------------------------------------VS-------------D-----------------------Q---H-L----GI---------K-----------------NAV--EK------------------------------------------------V------------Y-----K----------------------------D---AH---------------------------H-------------------C-----------------------L-------------------XNY----------HL--G-------KN-----------------VK--N------------R-FK---------------------------------------------R---------------------------------E---D----------------VA---A-----------------------IF----T--------M--------------------A--T---------------------------------------NCYR------------VADFD----------------------------------------------------------------------------------------------------------------------------------------------------------------------------------------------------------------------------------------------------------------------------------------------------------------------------------------------------------------------------------------------------------R--H------MNQ-----------------------------------------------------------------------------------------------------------------------------------------------------------------------------------------------------------------------------------------------------------------------------------------------------------------------------------LKQ----LC-----K--P----------AY-----------------------------D----S-LM--------------------------------------------------------R-L------------------------------------------G-P--E-------------RW------------------A--HA-----R-------------------------------------S----P---IR-----X--------------------------Y--KL-MT--------------S-----N------------T-----------------------------T-E-------------------------------------------------------------------------------------------------------------------------------------------------------------------------------------------------------------------------------------------------------------------------------------------------------------------------------------------------------------------------------------------------------------------------------------------------------------------------------------------------------------------------------------------------------------------------------------------------------------------------------C---INSYLR-----------------
>LT594790-1_Theobroma_cacao_chromosomeIII
VA-I--------D-A---T-----HL---KG--K-F--------------------------------K----------------------------------GI-----L---------F-VA-------------------------I-------C------K-DA--------N---------------------------------------------------------------------------------------------------------------------------------------------------------E------------Q---I-Y--------------------------------------------PL--------------A----IG-----------------I----GHVED---------------------------EE----S------------W------------------------------------------------------------------------------------------------------------------------------------------------------------S-----------------------------------------------------------------------------------------------------------------------------------------------------W-------------F------------L--------------------------------------NQ----------------L---------------------------------R--RA-----------------I-------GCP---------E---------N-------------------------------------------------------------------------------------------------------------------------------------------------------------------------------------------------------------------------------------------------------------------------------------------------------------------------------------------------------------------------------------------------------------------------------------------------------------------------------------------------------------------------------------------------------------------------------------------------------------------------------------------------------------------------------------------------A-----M------F-----------------------------------------------------------------------------------------------------------------------------------------------------------------------------------------------IF-------------Y-----------------------K---H-L----GI---------K-----------------NVV--EK------------------------------------------------V------------Y-----K----------------------------D---AH---------------------------H-------------------D-----------------------L-------------------CNY----------HL--G-------KN-----------------FK--N------------R-FK---------------------------------------------R---------------------------------E---D----------------VA---T-----------------------IF----T--------M--------------------V--A---------------------------------------NCYR------------VTDFD----------------------------------------------------------------------------------------------------------------------------------------------------------------------------------------------------------------------------------------------------------------------------------------------------------------------------------------------------------------------------------------------------------R--H------MNQ-----------------------------------------------------------------------------------------------------------------------------------------------------------------------------------------------------------------------------------------------------------------------------------------------------------------------------------LKQ----LC-----K--P----------AY-----------------------------D----I-LI--------------------------------------------------------R-L------------------------------------------G-P--E-------------RW------------------A--LA-----P-------------------------------------S----P---VR-----R--------------------------Y--KL-MT--------------S-----N------------T-----------------------------T-E-------------------------------------------------------------------------------------------------------------------------------------------------------------------------------------------------------------------------------------------------------------------------------------------------------------------------------------------------------------------------------------------------------------------------------------------------------------------------------------------------------------------------------------------------------------------------------------------------------------------------------C---INSCLR-----------------
>LT594794-1_Theobroma_cacao_chromosomeVII
VA-I--------D-A---T-----HL---KG--R-F--------------------------------K----------------------------------GI-----L---------F-VA-------------------------I-------C------K-DA--------N---------------------------------------------------------------------------------------------------------------------------------------------------------E------------X---I-Y--------------------------------------------PL--------------A----FG-----------------I----GHIED---------------------------EE----S------------W------------------------------------------------------------------------------------------------------------------------------------------------------------S-----------------------------------------------------------------------------------------------------------------------------------------------------W-------------F------------L--------------------------------------NQ----------------L---------------------------------R--RA-----------------I-------GCL---------E---------N-------------------------------------------------------------------------------------------------------------------------------------------------------------------------------------------------------------------------------------------------------------------------------------------------------------------------------------------------------------------------------------------------------------------------------------------------------------------------------------------------------------------------------------------------------------------------------------------------------------------------------------------------------------------------------------------------A-----M------F-----------------------------------------------------------------------------------------------------------------------------------------------------------------------------------------------IS-------------D-----------------------Q---H-L----GI---------K-----------------NVV--DK------------------------------------------------V------------Y-----K----------------------------D---AH---------------------------H-------------------G-----------------------L-------------------CNY----------HL--G-------KN-----------------VK--N------------R-FK---------------------------------------------H---------------------------------E---D----------------VA---A-----------------------IF----T--------M--------------------V--A---------------------------------------NCYR------------VVDFD----------------------------------------------------------------------------------------------------------------------------------------------------------------------------------------------------------------------------------------------------------------------------------------------------------------------------------------------------------------------------------------------------------K--H------MNQ-----------------------------------------------------------------------------------------------------------------------------------------------------------------------------------------------------------------------------------------------------------------------------------------------------------------------------------LKQ----LC-----K--P----------AY-----------------------------D----S-FM--------------------------------------------------------R-L------------------------------------------G-P--K-------------RW------------------A--RA-----R-------------------------------------S----P---VR-----R--------------------------Y--KL-MT--------------S-----N------------T-----------------------------A-E-------------------------------------------------------------------------------------------------------------------------------------------------------------------------------------------------------------------------------------------------------------------------------------------------------------------------------------------------------------------------------------------------------------------------------------------------------------------------------------------------------------------------------------------------------------------------------------------------------------------------------C---INSCLR-----------------
>LT594797-1_Theobroma_cacao_chromosomeX
VA-I--------D-A---T-----HL---KG--R-F--------------------------------K----------------------------------SI-----L---------F-VA-------------------------V-------C------K-DA--------N---------------------------------------------------------------------------------------------------------------------------------------------------------E------------Q---I-Y--------------------------------------------PL--------------A----FG-----------------I----GHIED---------------------------EE----S------------W------------------------------------------------------------------------------------------------------------------------------------------------------------S-----------------------------------------------------------------------------------------------------------------------------------------------------W-------------F------------L--------------------------------------NQ----------------L---------------------------------R--RT-----------------I-------GCP---------K---------N-------------------------------------------------------------------------------------------------------------------------------------------------------------------------------------------------------------------------------------------------------------------------------------------------------------------------------------------------------------------------------------------------------------------------------------------------------------------------------------------------------------------------------------------------------------------------------------------------------------------------------------------------------------------------------------------------A-----M------F-----------------------------------------------------------------------------------------------------------------------------------------------------------------------------------------------IS-------------D-----------------------Q---H-L----GI---------K-----------------NAV--EK------------------------------------------------V------------Y-----K----------------------------D---TH---------------------------H-------------------G-----------------------L-------------------CNY----------HL--R-------KN-----------------VK--N------------R-FK---------------------------------------------R---------------------------------E---D----------------VG---A-----------------------IF----T--------M--------------------A--A---------------------------------------NCYR------------VVDFD----------------------------------------------------------------------------------------------------------------------------------------------------------------------------------------------------------------------------------------------------------------------------------------------------------------------------------------------------------------------------------------------------------R--H------MNQ-----------------------------------------------------------------------------------------------------------------------------------------------------------------------------------------------------------------------------------------------------------------------------------------------------------------------------------LKQ----LC-----K--P----------AY-----------------------------D----I-LM--------------------------------------------------------R-L------------------------------------------G-L--E-------------RW------------------A--RS-----R-------------------------------------S----P---VR-----R--------------------------Y--KL-MT--------------S-----N------------T-----------------------------T-E-------------------------------------------------------------------------------------------------------------------------------------------------------------------------------------------------------------------------------------------------------------------------------------------------------------------------------------------------------------------------------------------------------------------------------------------------------------------------------------------------------------------------------------------------------------------------------------------------------------------------------C---INSCLR-----------------
>CP023763-1_Solanum_lycopersicum_cultivar_I-3_chromosome_7
IS-I--------D-G---T-----HL---YG--L-Y--------------------------------D----------------------------------IK-----L---------L-I---------A----------------V-------G------I-VA--------N---------------------------------------------------------------------------------------------------------------------------------------------------------E------------N---I-F--------------------------------------------PL--------------A----YA-----------------L----VARES---------------------------FE----S------------W------------------------------------------------------------------------------------------------------------------------------------------------------------S-----------------------------------------------------------------------------------------------------------------------------------------------------W-------------F------------L--------------------------------------KL----------------L---------------------------------W--TH-----------------V-----VCEXD---------N---------E-------------------------------------------------------------------------------------------------------------------------------------------------------------------------------------------------------------------------------------------------------------------------------------------------------------------------------------------------------------------------------------------------------------------------------------------------------------------------------------------------------------------------------------------------------------------------------------------------------------------------------------------------------------------------------------------------L-----X------L-----------------------------------------------------------------------------------------------------------------------------------------------------------------------------------------------IS-------------D-----------------------R---H-Q----EI---------L-----------------QCV--QSYDW--------------------------------------------LS------------P-----P----------------------------D---TY---------------------------H-------------------R-----------------------F-------------------CVR----------HL--K-------AN-----------------FN--K------------K-II-----N-------------------------------------------------------------------------S---E----------------LE---N-----------------------LM----W--------L--------------------A--A---------------------------------------TEHQ------------EKKFM----------------------------------------------------------------------------------------------------------------------------------------------------------------------------------------------------------------------------------------------------------------------------------------------------------------------------------------------------------------------------------------------------------Q--Q------MQQ-----------------------------------------------------------------------------------------------------------------------------------------------------------------------------------------------------------------------------------------------------------------------------------------------------------------------------------IKT----LS-----P--AA----------------------------------------Y----E-WL--------------------------------------------------------N-EFP------------------------------------------L--E-------------KW------------------T--MY-----K-------------------------------------D----G---GR-----R--------------------------W--GA-MT--------------T-----N------------V-----------------------------S-E-------------------------------------------------------------------------------------------------------------------------------------------------------------------------------------------------------------------------------------------------------------------------------------------------------------------------------------------------------------------------------------------------------------------------------------------------------------------------------------------------------------------------------------------------------------------------------------------------------------------------------S---YNGLL------------------
>CP023760-1_Solanum_lycopersicum_cultivar_I-3_chromosome_4
IS-I--------D-D---T-----HL---YG--L-Y--------------------------------D----------------------------------IK-----L---------L-I---------A----------------V-------G------I-DA--------N---------------------------------------------------------------------------------------------------------------------------------------------------------R------------N---I-F--------------------------------------------PL--------------A----YA-----------------L----VARES---------------------------FE----S------------W------------------------------------------------------------------------------------------------------------------------------------------------------------S-----------------------------------------------------------------------------------------------------------------------------------------------------W-------------F------------L--------------------------------------KL----------------L---------------------------------W--TH-----------------V------VYER---------Q---------G-------------------------------------------------------------------------------------------------------------------------------------------------------------------------------------------------------------------------------------------------------------------------------------------------------------------------------------------------------------------------------------------------------------------------------------------------------------------------------------------------------------------------------------------------------------------------------------------------------------------------------------------------------------------------------------------------I-----G------L-----------------------------------------------------------------------------------------------------------------------------------------------------------------------------------------------IS-------------D-----------------------R---H-Q----GI---------L-----------------QCV--QSYDW--------------------------------------------LS------------P-----P----------------------------N---TY---------------------------H-------------------R-----------------------F-------------------CVR----------YL--K-------AN-----------------FN--K------------K-FV-----N-------------------------------------------------------------------------N---E----------------LE---N-----------------------LM----L--------L--------------------A--A---------------------------------------TEHQ------------EKKFT----------------------------------------------------------------------------------------------------------------------------------------------------------------------------------------------------------------------------------------------------------------------------------------------------------------------------------------------------------------------------------------------------------Q--R------MQQ-----------------------------------------------------------------------------------------------------------------------------------------------------------------------------------------------------------------------------------------------------------------------------------------------------------------------------------IKT----LS-----P--AA----------------------------------------C----E-WL--------------------------------------------------------N-EFP------------------------------------------L--E-------------KW------------------T--MY-----K-------------------------------------D----G---GR-----R--------------------------W--GA-MT--------------I-----N------------V-----------------------------S-E-------------------------------------------------------------------------------------------------------------------------------------------------------------------------------------------------------------------------------------------------------------------------------------------------------------------------------------------------------------------------------------------------------------------------------------------------------------------------------------------------------------------------------------------------------------------------------------------------------------------------------S---YNGLL------------------
>HG975441-1_Solanum_pennellii_chromosome_ch02
IS-I--------D-G---T-----HL---YG--L-Y--------------------------------D----------------------------------IK-----L---------L-I---------A----------------V-------G------I-DA--------N---------------------------------------------------------------------------------------------------------------------------------------------------------G------------N---I-F--------------------------------------------PL--------------A----YA-----------------L----VARES---------------------------FE----S------------W------------------------------------------------------------------------------------------------------------------------------------------------------------S-----------------------------------------------------------------------------------------------------------------------------------------------------W-------------F------------L--------------------------------------KL----------------L---------------------------------W--TH-----------------V------VCER---------Q---------G-------------------------------------------------------------------------------------------------------------------------------------------------------------------------------------------------------------------------------------------------------------------------------------------------------------------------------------------------------------------------------------------------------------------------------------------------------------------------------------------------------------------------------------------------------------------------------------------------------------------------------------------------------------------------------------------------I-----G------L-----------------------------------------------------------------------------------------------------------------------------------------------------------------------------------------------IS-------------D-----------------------R---H-Q----GI---------L-----------------QCV--QSYDW--------------------------------------------LS------------P-----P----------------------------N---TY---------------------------H-------------------R-----------------------F-------------------CVR----------HL--K-------AN-----------------FN--K------------K-FV-----N-------------------------------------------------------------------------S---E----------------LE---N-----------------------LM----W--------L--------------------A--A---------------------------------------TEHQ------------EKKFM----------------------------------------------------------------------------------------------------------------------------------------------------------------------------------------------------------------------------------------------------------------------------------------------------------------------------------------------------------------------------------------------------------Q--R------MQQ-----------------------------------------------------------------------------------------------------------------------------------------------------------------------------------------------------------------------------------------------------------------------------------------------------------------------------------IKT----LS-----P--AA----------------------------------------Y----E-WL--------------------------------------------------------N-EFP------------------------------------------L--E-------------KW------------------T--MY-----K-------------------------------------D----G---GR-----R--------------------------W--GA-MT--------------T-----N------------V-----------------------------S-E-------------------------------------------------------------------------------------------------------------------------------------------------------------------------------------------------------------------------------------------------------------------------------------------------------------------------------------------------------------------------------------------------------------------------------------------------------------------------------------------------------------------------------------------------------------------------------------------------------------------------------S---YNGLL------------------
>CP023758-1_Solanum_lycopersicum_cultivar_I-3_chromosome_2
IS-I--------D-D---T-----HL---YG--L-Y--------------------------------D----------------------------------IK-----L---------L-I---------A----------------V-------G------I-DA--------N---------------------------------------------------------------------------------------------------------------------------------------------------------G------------N---I-F--------------------------------------------PL--------------T----YA-----------------L----VARES---------------------------FE----S------------W------------------------------------------------------------------------------------------------------------------------------------------------------------S-----------------------------------------------------------------------------------------------------------------------------------------------------W-------------F------------L--------------------------------------KL----------------L---------------------------------W--TH-----------------I------VCER---------Q---------G-------------------------------------------------------------------------------------------------------------------------------------------------------------------------------------------------------------------------------------------------------------------------------------------------------------------------------------------------------------------------------------------------------------------------------------------------------------------------------------------------------------------------------------------------------------------------------------------------------------------------------------------------------------------------------------------------I-----G------L-----------------------------------------------------------------------------------------------------------------------------------------------------------------------------------------------IS-------------D-----------------------R---H-Q----GI---------L-----------------QCV--QSYDW--------------------------------------------LS------------P-----P----------------------------N---TY---------------------------H-------------------R-----------------------F-------------------CVR----------HL--K-------AN-----------------FN--K------------K-FV-----N-------------------------------------------------------------------------S---E----------------LE---N-----------------------LM----W--------L--------------------A--A---------------------------------------TEHQ------------EKKFM----------------------------------------------------------------------------------------------------------------------------------------------------------------------------------------------------------------------------------------------------------------------------------------------------------------------------------------------------------------------------------------------------------Q--Q------MQQ-----------------------------------------------------------------------------------------------------------------------------------------------------------------------------------------------------------------------------------------------------------------------------------------------------------------------------------IKT----LS-----P--AT----------------------------------------Y----E-WL--------------------------------------------------------N-EFP------------------------------------------L--K-------------KW------------------T--MY-----K-------------------------------------D----G---GR-----R--------------------------W--GA-MT--------------T-----N------------V-----------------------------S-E-------------------------------------------------------------------------------------------------------------------------------------------------------------------------------------------------------------------------------------------------------------------------------------------------------------------------------------------------------------------------------------------------------------------------------------------------------------------------------------------------------------------------------------------------------------------------------------------------------------------------------S---YNGLL------------------
>HG975514-1_Solanum_lycopersicum_chromosome_ch02
IS-I--------D-D---T-----HL---YG--L-Y--------------------------------D----------------------------------IK-----L---------L-I---------A----------------V-------G------I-DA--------N---------------------------------------------------------------------------------------------------------------------------------------------------------G------------N---I-F--------------------------------------------PL--------------A----YA-----------------L----VARES---------------------------FE----S------------W------------------------------------------------------------------------------------------------------------------------------------------------------------S-----------------------------------------------------------------------------------------------------------------------------------------------------W-------------F------------L--------------------------------------KL----------------L---------------------------------W--TH-----------------I------VCER---------Q---------G-------------------------------------------------------------------------------------------------------------------------------------------------------------------------------------------------------------------------------------------------------------------------------------------------------------------------------------------------------------------------------------------------------------------------------------------------------------------------------------------------------------------------------------------------------------------------------------------------------------------------------------------------------------------------------------------------I-----G------L-----------------------------------------------------------------------------------------------------------------------------------------------------------------------------------------------IS-------------D-----------------------R---H-Q----GI---------L-----------------QCV--QSYDW--------------------------------------------LS------------P-----P----------------------------N---TY---------------------------H-------------------R-----------------------F-------------------CVR----------HL--K-------AN-----------------FN--K------------K-FV-----N-------------------------------------------------------------------------S---E----------------LE---N-----------------------LM----W--------L--------------------A--A---------------------------------------TEHQ------------EKKFM----------------------------------------------------------------------------------------------------------------------------------------------------------------------------------------------------------------------------------------------------------------------------------------------------------------------------------------------------------------------------------------------------------Q--Q------MQQ-----------------------------------------------------------------------------------------------------------------------------------------------------------------------------------------------------------------------------------------------------------------------------------------------------------------------------------IKT----LS-----P--AT----------------------------------------Y----E-WL--------------------------------------------------------N-EFP------------------------------------------L--K-------------KW------------------T--MY-----K-------------------------------------D----G---GR-----R--------------------------W--GA-MT--------------T-----N------------V-----------------------------S-E-------------------------------------------------------------------------------------------------------------------------------------------------------------------------------------------------------------------------------------------------------------------------------------------------------------------------------------------------------------------------------------------------------------------------------------------------------------------------------------------------------------------------------------------------------------------------------------------------------------------------------S---YNGLL------------------
>CP023765-1_Solanum_lycopersicum_cultivar_I-3_chromosome_9
IS-V--------D-G---T-----HM---YG--K-Y--------------------------------K----------------------------------IK-----L---------L-I---------A----------------V-------G------A-DG--------N---------------------------------------------------------------------------------------------------------------------------------------------------------D------------N---N-F--------------------------------------------PL--------------A----FG-----------------I----VDKES---------------------------KE----A------------W------------------------------------------------------------------------------------------------------------------------------------------------------------K-----------------------------------------------------------------------------------------------------------------------------------------------------W-------------F------------F--------------------------------------RK----------------L---------------------------------S--AH-----------------V------IKDR---------E---------D-------------------------------------------------------------------------------------------------------------------------------------------------------------------------------------------------------------------------------------------------------------------------------------------------------------------------------------------------------------------------------------------------------------------------------------------------------------------------------------------------------------------------------------------------------------------------------------------------------------------------------------------------------------------------------------------------I-----C------T-----------------------------------------------------------------------------------------------------------------------------------------------------------------------------------------------IS-------------D-----------------------R---A-K----GI---------L-----------------TSL--FELWR--------------------------------------------LQ------------E-----P----------------------------R---AF---------------------------H-------------------R-----------------------F-------------------FLR----------HF--K-------SN-----------------FQ--S------------Q-FP-----N-------------------------------------------------------------------------R---D----------------LN---N-----------------------LM----W--------R--------------------A--A---------------------------------------TTHQ------------VRKFE----------------------------------------------------------------------------------------------------------------------------------------------------------------------------------------------------------------------------------------------------------------------------------------------------------------------------------------------------------------------------------------------------------A--L------MWE-----------------------------------------------------------------------------------------------------------------------------------------------------------------------------------------------------------------------------------------------------------------------------------------------------------------------------------IQE----EN-----R--EA----------------------------------------Y----E-XL--------------------------------------------------------M-RIP------------------------------------------L--D-------------KW------------------T--AS-----H-------------------------------------D----N---EK-----R--------------------------W--GV-LT--------------T-----N------------L-----------------------------S-E-------------------------------------------------------------------------------------------------------------------------------------------------------------------------------------------------------------------------------------------------------------------------------------------------------------------------------------------------------------------------------------------------------------------------------------------------------------------------------------------------------------------------------------------------------------------------------------------------------------------------------S---FNGLL------------------
>HG975442-1_Solanum_pennellii_chromosome_ch03
IS-V--------D-G---T-----HM---YG--K-Y--------------------------------E----------------------------------IK-----L---------L-I---------A----------------V-------G------V-DG--------N---------------------------------------------------------------------------------------------------------------------------------------------------------D------------N---I-L--------------------------------------------PL--------------A----FG-----------------I----VDKES---------------------------KE----A------------W------------------------------------------------------------------------------------------------------------------------------------------------------------K-----------------------------------------------------------------------------------------------------------------------------------------------------W-------------F------------F--------------------------------------RK----------------L---------------------------------S--AH-----------------V------IKDR---------E---------D-------------------------------------------------------------------------------------------------------------------------------------------------------------------------------------------------------------------------------------------------------------------------------------------------------------------------------------------------------------------------------------------------------------------------------------------------------------------------------------------------------------------------------------------------------------------------------------------------------------------------------------------------------------------------------------------------I-----C------I-----------------------------------------------------------------------------------------------------------------------------------------------------------------------------------------------IS-------------D-----------------------R---A-K----GI---------L-----------------TSL--SELWR--------------------------------------------LQ------------E-----P----------------------------R---AF---------------------------H-------------------R-----------------------F-------------------CLR----------HL--K-------SN-----------------FQ--S------------Q-FP-----N-------------------------------------------------------------------------R---D----------------LS---N-----------------------LM----W--------R--------------------A--A---------------------------------------TTHQ------------VRKFE----------------------------------------------------------------------------------------------------------------------------------------------------------------------------------------------------------------------------------------------------------------------------------------------------------------------------------------------------------------------------------------------------------A--L------MWE-----------------------------------------------------------------------------------------------------------------------------------------------------------------------------------------------------------------------------------------------------------------------------------------------------------------------------------IQE----EN-----R--EA----------------------------------------Y----E-YL--------------------------------------------------------M-RIP------------------------------------------L--D-------------KW------------------T--VS-----H-------------------------------------D----N---GK-----R--------------------------W--GV-LT--------------T-----N------------L-----------------------------S-E-------------------------------------------------------------------------------------------------------------------------------------------------------------------------------------------------------------------------------------------------------------------------------------------------------------------------------------------------------------------------------------------------------------------------------------------------------------------------------------------------------------------------------------------------------------------------------------------------------------------------------S---FNGLL------------------
>CP023757-1_Solanum_lycopersicum_cultivar_I-3_chromosome_1
IS-V--------D-G---T-----HM---YG--K-Y--------------------------------E----------------------------------IK-----L---------L-I---------A----------------V-------G------V-DR--------N---------------------------------------------------------------------------------------------------------------------------------------------------------D------------N---I-L--------------------------------------------PL--------------A----FG-----------------I----VDKES---------------------------KE----A------------W------------------------------------------------------------------------------------------------------------------------------------------------------------K-----------------------------------------------------------------------------------------------------------------------------------------------------W-------------F------------F--------------------------------------RK----------------L---------------------------------S--AH-----------------V------IKDR---------E---------D-------------------------------------------------------------------------------------------------------------------------------------------------------------------------------------------------------------------------------------------------------------------------------------------------------------------------------------------------------------------------------------------------------------------------------------------------------------------------------------------------------------------------------------------------------------------------------------------------------------------------------------------------------------------------------------------------I-----C------I-----------------------------------------------------------------------------------------------------------------------------------------------------------------------------------------------IS-------------D-----------------------R---A-K----EI---------L-----------------TSL--SELWR--------------------------------------------LQ------------K-----P----------------------------R---AF---------------------------H-------------------R-----------------------F-------------------CLR----------HL--K-------SN-----------------FQ--S------------Q-FP-----N-------------------------------------------------------------------------R---D----------------LS---N-----------------------LM----W--------R--------------------A--A---------------------------------------TTHQ------------VRKFE----------------------------------------------------------------------------------------------------------------------------------------------------------------------------------------------------------------------------------------------------------------------------------------------------------------------------------------------------------------------------------------------------------A--L------MWE-----------------------------------------------------------------------------------------------------------------------------------------------------------------------------------------------------------------------------------------------------------------------------------------------------------------------------------IQE----EN-----R--EA----------------------------------------Y----E-YL--------------------------------------------------------M-RIP------------------------------------------L--D-------------KW------------------T--VS-----H-------------------------------------D----N---GK-----R--------------------------W--GV-LT--------------T-----N------------L-----------------------------S-E-------------------------------------------------------------------------------------------------------------------------------------------------------------------------------------------------------------------------------------------------------------------------------------------------------------------------------------------------------------------------------------------------------------------------------------------------------------------------------------------------------------------------------------------------------------------------------------------------------------------------------S---FNGPL------------------
>HG975447-1_Solanum_pennellii_chromosome_ch08
IS-V--------D-G---T-----HM---YG--K-Y--------------------------------E----------------------------------IK-----L---------L-I---------A----------------V-------G------I-DG--------N---------------------------------------------------------------------------------------------------------------------------------------------------------D------------N---I-L--------------------------------------------PL--------------A----FA-----------------I----VDKES---------------------------KE----A------------W------------------------------------------------------------------------------------------------------------------------------------------------------------K-----------------------------------------------------------------------------------------------------------------------------------------------------W-------------F------------F--------------------------------------KN----------------L---------------------------------S--AH-----------------V------IKDR---------E---------D-------------------------------------------------------------------------------------------------------------------------------------------------------------------------------------------------------------------------------------------------------------------------------------------------------------------------------------------------------------------------------------------------------------------------------------------------------------------------------------------------------------------------------------------------------------------------------------------------------------------------------------------------------------------------------------------------I-----C------V-----------------------------------------------------------------------------------------------------------------------------------------------------------------------------------------------IS-------------D-----------------------R---A-K----GI---------L-----------------TSL--QELRR--------------------------------------------FQ------------E-----P----------------------------R---VF---------------------------H-------------------R-----------------------Y-------------------CIR----------HL--K-------SN-----------------FQ--S------------R-FP-----N-------------------------------------------------------------------------K---D----------------LS---R-----------------------LM----W--------R--------------------A--A---------------------------------------STHQ------------VRKFE----------------------------------------------------------------------------------------------------------------------------------------------------------------------------------------------------------------------------------------------------------------------------------------------------------------------------------------------------------------------------------------------------------S--L------IWQ-----------------------------------------------------------------------------------------------------------------------------------------------------------------------------------------------------------------------------------------------------------------------------------------------------------------------------------IRE----EN-----E--DA----------------------------------------Y----E-YL--------------------------------------------------------M-EIP------------------------------------------L--E-------------KW------------------T--VS-----H-------------------------------------D----G---GK-----R--------------------------W--GV-LT--------------T-----N------------L-----------------------------S-E-------------------------------------------------------------------------------------------------------------------------------------------------------------------------------------------------------------------------------------------------------------------------------------------------------------------------------------------------------------------------------------------------------------------------------------------------------------------------------------------------------------------------------------------------------------------------------------------------------------------------------S---FNGVL------------------
>HG975449-1_Solanum_pennellii_chromosome_ch10
IS-V--------D-G---T-----HI---NG--K-Y--------------------------------E----------------------------------IK-----L---------L-I---------V----------------V-------G------I-DG--------N---------------------------------------------------------------------------------------------------------------------------------------------------------D------------N---I-L--------------------------------------------PL--------------A----FA-----------------I----VDKEP---------------------------KE----A------------W------------------------------------------------------------------------------------------------------------------------------------------------------------K-----------------------------------------------------------------------------------------------------------------------------------------------------W-------------F------------F--------------------------------------RN----------------L---------------------------------S--AH-----------------V------IKSR---------Q---------N-------------------------------------------------------------------------------------------------------------------------------------------------------------------------------------------------------------------------------------------------------------------------------------------------------------------------------------------------------------------------------------------------------------------------------------------------------------------------------------------------------------------------------------------------------------------------------------------------------------------------------------------------------------------------------------------------V-----C------V-----------------------------------------------------------------------------------------------------------------------------------------------------------------------------------------------IS-------------D-----------------------R---A-K----GI---------L-----------------TSL--QELRR--------------------------------------------FQ------------E-----P----------------------------R---VF---------------------------H-------------------R-----------------------F-------------------CIR----------HL--K-------SN-----------------FQ--S------------K-FP-----N-------------------------------------------------------------------------K---D----------------LS---R-----------------------LM----W--------R--------------------A--A---------------------------------------SAHQ------------LRKFE----------------------------------------------------------------------------------------------------------------------------------------------------------------------------------------------------------------------------------------------------------------------------------------------------------------------------------------------------------------------------------------------------------S--M------MWQ-----------------------------------------------------------------------------------------------------------------------------------------------------------------------------------------------------------------------------------------------------------------------------------------------------------------------------------IKE----EN-----I--EA----------------------------------------H----E-YL--------------------------------------------------------M-EIP------------------------------------------L--D-------------KW------------------T--VS-----H-------------------------------------D----D---GK-----R--------------------------W--GV-LT--------------T-----N------------L-----------------------------S-E-------------------------------------------------------------------------------------------------------------------------------------------------------------------------------------------------------------------------------------------------------------------------------------------------------------------------------------------------------------------------------------------------------------------------------------------------------------------------------------------------------------------------------------------------------------------------------------------------------------------------------S---FNGVL------------------
>CP023766-1_Solanum_lycopersicum_cultivar_I-3_chromosome_10
IS-V--------D-G---T-----HI---YG--K-Y--------------------------------E----------------------------------IK-----L---------L-I---------V----------------V-------G------I-DG--------N---------------------------------------------------------------------------------------------------------------------------------------------------------D------------N---I-L--------------------------------------------PL--------------A----FA-----------------I----VDQES---------------------------KE----A------------W------------------------------------------------------------------------------------------------------------------------------------------------------------K-----------------------------------------------------------------------------------------------------------------------------------------------------W-------------F------------F--------------------------------------RN----------------L---------------------------------S--AH-----------------V------IKSR---------Q---------N-------------------------------------------------------------------------------------------------------------------------------------------------------------------------------------------------------------------------------------------------------------------------------------------------------------------------------------------------------------------------------------------------------------------------------------------------------------------------------------------------------------------------------------------------------------------------------------------------------------------------------------------------------------------------------------------------V-----C------V-----------------------------------------------------------------------------------------------------------------------------------------------------------------------------------------------IS-------------D-----------------------R---A-K----GI---------L-----------------TSL--QELRR--------------------------------------------FQ------------E-----P----------------------------R---VF---------------------------H-------------------R-----------------------F-------------------XIR----------HL--K-------SN-----------------FQ--S------------K-FP-----N-------------------------------------------------------------------------K---D----------------LS---I-----------------------LM----W--------R--------------------A--A---------------------------------------SAHQ------------VRKFE----------------------------------------------------------------------------------------------------------------------------------------------------------------------------------------------------------------------------------------------------------------------------------------------------------------------------------------------------------------------------------------------------------S--M------MWK-----------------------------------------------------------------------------------------------------------------------------------------------------------------------------------------------------------------------------------------------------------------------------------------------------------------------------------IKE----EN-----I--EA----------------------------------------Y----A-YL--------------------------------------------------------M-EIP------------------------------------------L--D-------------KW------------------T--VS-----H-------------------------------------G----D---GK-----R--------------------------W--GV-LT--------------T-----N------------L-----------------------------S-E-------------------------------------------------------------------------------------------------------------------------------------------------------------------------------------------------------------------------------------------------------------------------------------------------------------------------------------------------------------------------------------------------------------------------------------------------------------------------------------------------------------------------------------------------------------------------------------------------------------------------------S---FNGVL------------------
>CP023768-1_Solanum_lycopersicum_cultivar_I-3_chromosome_12
IS-V--------D-R---T-----HI---YG--K-Y--------------------------------E----------------------------------IK-----L---------L-I---------A----------------V-------G------I-DG--------N---------------------------------------------------------------------------------------------------------------------------------------------------------D------------N---I-L--------------------------------------------PL--------------A----FA-----------------I----VDKES---------------------------KE----A------------X------------------------------------------------------------------------------------------------------------------------------------------------------------N-----------------------------------------------------------------------------------------------------------------------------------------------------W-------------F------------F--------------------------------------RN----------------L---------------------------------S--AH-----------------V------IKSR---------Q---------N-------------------------------------------------------------------------------------------------------------------------------------------------------------------------------------------------------------------------------------------------------------------------------------------------------------------------------------------------------------------------------------------------------------------------------------------------------------------------------------------------------------------------------------------------------------------------------------------------------------------------------------------------------------------------------------------------V-----C------V-----------------------------------------------------------------------------------------------------------------------------------------------------------------------------------------------IS-------------D-----------------------R---A-K----GI---------L-----------------TSL--QELRR--------------------------------------------FQ------------E-----P----------------------------R---VF---------------------------H-------------------R-----------------------F-------------------CIR----------HL--K-------SN-----------------FQ--S------------K-FP-----N-------------------------------------------------------------------------K---D----------------LS---R-----------------------LM----W--------R--------------------A--A---------------------------------------SAHQ------------VRNFE----------------------------------------------------------------------------------------------------------------------------------------------------------------------------------------------------------------------------------------------------------------------------------------------------------------------------------------------------------------------------------------------------------S--M------MWQ-----------------------------------------------------------------------------------------------------------------------------------------------------------------------------------------------------------------------------------------------------------------------------------------------------------------------------------IKE----EN-----I--EA----------------------------------------Y----A-YL--------------------------------------------------------M-EIP------------------------------------------L--D-------------KW------------------T--VS-----H-------------------------------------D----D---GK-----R--------------------------W--GV-LT--------------T-----N------------L-----------------------------S-E-------------------------------------------------------------------------------------------------------------------------------------------------------------------------------------------------------------------------------------------------------------------------------------------------------------------------------------------------------------------------------------------------------------------------------------------------------------------------------------------------------------------------------------------------------------------------------------------------------------------------------S---FNGVL------------------
>HG975446-1_Solanum_pennellii_chromosome_ch07
IS-V--------D-G---T-----HI---YG--K-Y--------------------------------E----------------------------------IK-----L---------L-I---------A----------------V-------G------I-DG--------N---------------------------------------------------------------------------------------------------------------------------------------------------------D------------N---I-L--------------------------------------------PL--------------A----FA-----------------I----VDKES---------------------------KE----A------------W------------------------------------------------------------------------------------------------------------------------------------------------------------K-----------------------------------------------------------------------------------------------------------------------------------------------------W-------------F------------F--------------------------------------RN----------------L---------------------------------S--AH-----------------V------IKSR---------Q---------N-------------------------------------------------------------------------------------------------------------------------------------------------------------------------------------------------------------------------------------------------------------------------------------------------------------------------------------------------------------------------------------------------------------------------------------------------------------------------------------------------------------------------------------------------------------------------------------------------------------------------------------------------------------------------------------------------V-----C------V-----------------------------------------------------------------------------------------------------------------------------------------------------------------------------------------------IS-------------D-----------------------R---A-K----GI---------L-----------------TSL--QELRR--------------------------------------------FQ------------E-----P----------------------------R---VF---------------------------H-------------------R-----------------------F-------------------CIR----------HL--K-------SN-----------------FQ--S------------K-FP-----N-------------------------------------------------------------------------K---D----------------LS---R-----------------------LM----W--------R--------------------A--A---------------------------------------SAHQ------------VRKFE----------------------------------------------------------------------------------------------------------------------------------------------------------------------------------------------------------------------------------------------------------------------------------------------------------------------------------------------------------------------------------------------------------S--M------MWQ-----------------------------------------------------------------------------------------------------------------------------------------------------------------------------------------------------------------------------------------------------------------------------------------------------------------------------------IKE----EN-----I--EA----------------------------------------Y----A-YL--------------------------------------------------------M-EIP------------------------------------------L--D-------------KW------------------T--VS-----H-------------------------------------D----D---GK-----R--------------------------W--GV-LT--------------T-----N------------L-----------------------------S-E-------------------------------------------------------------------------------------------------------------------------------------------------------------------------------------------------------------------------------------------------------------------------------------------------------------------------------------------------------------------------------------------------------------------------------------------------------------------------------------------------------------------------------------------------------------------------------------------------------------------------------S---FNGVL------------------
>HG975445-1_Solanum_pennellii_chromosome_ch06
[truncated: 6,461,726 more chars]
